# Supplementary material for: Comparison of sister species identifies factors underpinning plastid compatibility in green sea slugs
Source: Proc Biol Sci. 2015 Mar 7;282(1802):20142519. doi: 10.1098/rspb.2014.2519 (PMC4344150; doi:10.1098/rspb.2014.2519)
Supplement: Table S3 [file rspb20142519supp2.xls]

## Sheet: E.timida
Table S3: Annotations and expression values of analysed E. timida and E. cornigera unigenes. All expression values are in FPKM (fragments per kilobase of exon per million reads mapped). S, starvation alone; S+M, starvation plus Monolinuron treatment; S+B, starvation plus 1 h high light stress of 1000 µmol quanta m-2s-1.
	Expression values in FPKM																log2 fold change compared to CONTROL												FDR compared to CONTROL												Classification
	0 days				4 days				7 days				30 days				4 days				7 days				30 days				4 days				7 days				30 days				Swissprot hits				RefSeq hits
ID	replicate A	replicate A	replicate A		S	S+M	S+B		S	S+M	S+B		S	S+M	S+B		S	S+M	S+B		S	S+M	S+B		S	S+M	S+B		S	S+M	S+B		S	S+M	S+B		S	S+M	S+B		Annotation	Swissprot ID	e value		Annotation	Organism	GI number	e value
Eti000002	28.48	118596	66849.5		7178.83	1735.01	15517.8		24276.5	4256.77	19933.9		1551.99	2506.93	1803.49		-3.10794	-5.09651	-1.9575		-1.34063	-3.85007	-1.5321		-5.35059	-4.6563	-5.16253		1	0.646471	1		1	1	1		0.584071	0.651848	0.653871		Hepatic lectin OS=Gallus gallus PE=1 SV=1	P02707	3e-12		PREDICTED: uncharacterized protein LOC101862063 [Aplysia californica]	Aplysia californica	524901165	4e-15
Eti000003	20193.1	9286.23	10000.4		22965.2	45131.8	32419.8		14448	22300.2	42427.2		5727.14	6867.85	9997.75		0.789466	1.82619	1.32537		0.132031	0.762813	1.77707		-1.24487	-0.980054	-0.468841		1	0.336333	1		1	1	0.541498		0.860479	0.886061	1		Cytochrome c oxidase subunit 1 OS=Albinaria coerulea GN=COI PE=3 SV=1	P48887	0		cytochrome c oxidase subunit I [Elysia chlorotica]	Elysia chlorotica	177807234	0
Eti000004	14249.6	11198.9	15125.9		18633.1	13807.4	17180.2		13583.7	8965.2	24322.3		7914.15	10284.9	10929.2		0.452844	0.0819467	0.374204		0.0082946	-0.587193	0.939427		-0.81326	-0.432547	-0.375549		1	1	1		1	1	0.977234		0.978246	0.994337	1		Soma ferritin OS=Lymnaea stagnalis PE=2 SV=2	P42577	6e-93		soma ferritin [Aplysia californica]	Aplysia californica	325296839	9e-93
Eti000005	8814.56	5348.62	5741.87		18756.5	25297.5	19497.3		7268.96	17354.7	29351		4530.89	5228.72	7635.07		1.48716	1.98057	1.58152		0.130719	1.39054	2.23529		-0.593251	-0.383856	0.131732		1	0.22942	1		1	0.84999	0.191023		1	0.999543	1		Cytochrome b OS=Albinaria coerulea GN=MT-CYB PE=3 SV=1	P48884	4e-129		cytochrome b [Elysia chlorotica]	Elysia chlorotica	177807239	0
Eti000006	8183.83	4152.5	4807.02		15188.5	11531	15413.8		4775.94	8486.62	20597.1		4393.58	4742.75	6173.49		1.3974	1.06186	1.45712		-0.260496	0.573378	1.93895		-0.422854	-0.309774	0.0400293		1	0.819492	1		1	1	0.400282		1	1	1		Cytochrome c oxidase subunit 2 OS=Albinaria coerulea GN=COII PE=3 SV=1	P48889	1e-91		cytochrome c oxidase subunit II [Elysia chlorotica]	Elysia chlorotica	177807240	2e-128
Eti000007	9597.21	3679.77	5871.29		22243.6	6589.04	14098.5		4455.97	11705.1	15105.3		1358.95	1292.16	2186.72		1.78789	0.0946761	1.16856		-0.520098	0.87784	1.33162		-2.27531	-2.34524	-1.61678		0.778058	1	1		1	1	0.834936		0.432205	0.392744	0.800478		ATP synthase subunit a OS=Albinaria coerulea GN=ATP6 PE=3 SV=1	P48893	1e-18		ATP synthase F0 subunit 6 [Elysia chlorotica]	Elysia chlorotica	177807242	2e-65
Eti000008	5310.16	3000.43	4024.68		13458.9	8403.04	10559.2		3651.58	8816.82	14485.4		2060.05	2043.16	3071.81		1.69921	1.08142	1.38764		-0.171345	1.1047	1.90737		-1.03924	-1.04839	-0.490694		0.796759	0.803182	1		1	0.974521	0.400801		0.918417	0.851913	1		Cytochrome c oxidase subunit 3 OS=Albinaria coerulea GN=COIII PE=3 SV=1	P48891	2e-71		NADH dehydrogenase subunit 4 [Elysia chlorotica]	Elysia chlorotica	177807244	2e-156
Eti000009	1506.45	828.96	1409.99		6745.54	7258.61	6399.88		5947.07	11544.3	15314.3		4652.72	3068.42	12430.8		2.42324	2.59071	2.38584		2.25321	3.21436	3.70823		1.85698	1.25913	3.24686		0.204666	0.0651571	0.251514		0.304517	0.00852817	0.0011172		0.266843	0.624091	0.00187534		-	-	-		PREDICTED: uncharacterized protein LOC101864092 [Aplysia californica]	Aplysia californica	524903463	6e-14
Eti000010	4852.26	2221.4	3051.95		10337	6726.33	7270.24		2631.88	5352.91	9367.97		2015.41	1907.08	3024.55		1.60199	1.044	1.13273		-0.360243	0.668495	1.56206		-0.78724	-0.864188	-0.22938		0.931208	0.83448	1		1	1	0.684131		0.990418	0.914926	1		NADH-ubiquinone oxidoreductase chain 2 OS=Albinaria coerulea GN=ND2 PE=3 SV=1	P48902	2e-32		NADH dehydrogenase subunit 2 [Elysia chlorotica]	Elysia chlorotica	177807246	2e-113
Eti000013	4601.96	2992.42	2956.57		4332.82	8207.59	4871.77		3318.77	4369.3	9047.12		1991.68	2079.54	2294.54		0.289007	1.27243	0.496607		-0.0846409	0.316387	1.45328		-0.863322	-0.798307	-0.68698		1	0.67825	1		1	1	0.72968		0.969905	0.928624	1		Elongation factor 1-alpha 1 OS=Drosophila melanogaster GN=Ef1alpha48D PE=1 SV=2	P08736	0		PREDICTED: elongation factor 1-alpha-like isoform X2 [Aplysia californica]	Aplysia californica	524916454	0
Eti000014	3510.68	3042.77	3213.62		3317.63	3949.26	3278.16		3937.83	5464.24	3524.58		5465.43	6430.06	5641.35		0.0172927	0.330259	0.0384585		0.275602	0.752199	0.206767		0.706421	0.943614	0.724144		1	1	1		1	1	1		0.939153	0.774966	1		Polyubiquitin (Fragment) OS=Xenopus laevis PE=1 SV=2	P62972	1e-52		PREDICTED: polyubiquitin-like isoform X2 [Peromyscus maniculatus bairdii]	Peromyscus maniculatus bairdii	589914783	4e-52
Eti000016	4554.65	2391.06	2651.38		4535.49	10091.2	6001.18		3180.18	3591.24	5360.74		1808.35	1865.1	2568.76		0.490767	1.70644	0.933233		-0.0102081	0.169619	0.834027		-0.866612	-0.819294	-0.388031		1	0.389439	1		1	1	1		0.972345	0.928339	1		NADH-ubiquinone oxidoreductase chain 1 OS=Lumbricus terrestris GN=ND1 PE=3 SV=1	Q37546	2e-64		NADH dehydrogenase subunit 5 [Elysia chlorotica]	Elysia chlorotica	177807236	5e-165
Eti000017	7407.38	3503.27	2200.12		6252.43	10744.4	6608.87		646.94	4924.8	5437.48		238.7	322.88	268.02		0.50108	1.34432	0.619522		-2.76098	0.172101	0.401621		-4.24117	-3.80267	-4.10182		1	0.697436	1		0.804824	1	1		0.0352451	0.0733341	0.0473894		Mannan endo-1,4-beta-mannosidase OS=Mytilus edulis PE=1 SV=1	Q8WPJ2	9e-94		PREDICTED: mannan endo-1,4-beta-mannosidase-like, partial [Aplysia californica]	Aplysia californica	524901139	2e-109
Eti000018	3932.5	3473.91	3994.61		3955.75	6476.33	4377.9		4468.79	3945.35	7582.72		1170.21	996.44	1403.44		0.048394	0.821115	0.233149		0.235529	0.0597207	1.08934		-1.73978	-1.96899	-1.50556		1	0.919854	1		1	1	0.913244		0.583396	0.462808	0.787319		Actin, cytoplasmic OS=Biomphalaria tenagophila PE=3 SV=1	Q964E0	0		predicted protein [Nematostella vectensis]	Nematostella vectensis	156376874	0
Eti000023	2753.55	1711.67	2101.69		1495.35	3526.53	2381.35		2534.23	3824.74	8756.46		856.38	1685.17	1351.46		-0.561066	0.738428	0.148698		0.211278	0.809332	2.09091		-1.39601	-0.416722	-0.765705		1	0.953203	1		1	1	0.266058		0.768773	0.99626	1		Tubulin alpha-2/alpha-4 chain OS=Patella vulgata GN=TUB2 PE=2 SV=1	P41383	0		hypothetical protein LOTGIDRAFT_201826 [Lottia gigantea]	Lottia gigantea	556109356	0
Eti000026	2907.23	1620.57	1699.37		2549.53	5955.71	3773.15		1673.59	2302.01	2990.07		1398.31	1494.8	2025.77		0.283923	1.56984	0.887924		-0.312285	0.152088	0.615973		-0.613508	-0.514502	-0.106558		1	0.473179	1		1	1	1		1	0.987965	1		NADH-ubiquinone oxidoreductase chain 5 OS=Lumbricus terrestris GN=ND5 PE=3 SV=1	Q34947	2e-22		NADH dehydrogenase subunit 5 [Elysia chlorotica]	Elysia chlorotica	177807236	2e-66
Eti000027	2260.6	1265.78	1459.4		3597.79	4026.19	3526.64		1274.9	2214.6	5883.55		693.41	883.54	1185.72		1.10199	1.32613	1.11166		-0.383491	0.417497	1.91367		-1.3041	-0.951823	-0.557986		1	0.643391	1		1	1	0.400762		0.82042	0.883216	1		60S ribosomal protein L10 OS=Bombyx mandarina GN=RpL10 PE=2 SV=1	O96647	2e-122		PREDICTED: 60S ribosomal protein L10-like [Aplysia californica]	Aplysia californica	524906990	1e-143
Eti000028	845.07	1118.73	903.37		2526	3052.66	2079.09		2718.96	4284.34	5603.45		1644.97	1773.49	1355.79		1.39369	1.72816	1.15113		1.51047	2.17015	2.6453		0.74329	0.854441	0.436209		1	0.319793	1		1	0.237179	0.0519872		0.925912	0.815088	1		Polyubiquitin (Fragment) OS=Xenopus laevis PE=1 SV=2	P62972	2e-50		PREDICTED: polyubiquitin-like isoform X2 [Peromyscus maniculatus bairdii]	Peromyscus maniculatus bairdii	589914783	6e-50
Eti000035	1893.82	1191.1	1449.42		1259.51	2406.2	1811.96		1520.66	2185.66	5082.22		766.71	1205.4	1171.35		-0.274335	0.721295	0.288832		0.00876963	0.536382	1.84038		-1.02123	-0.365749	-0.437699		1	0.9605	1		1	1	0.434884		0.920022	1	1		Tubulin beta chain OS=Paracentrotus lividus PE=2 SV=1	P11833	0		beta-tubulin [Trichoplax adhaerens]	Trichoplax adhaerens	196000500	0
Eti000037	2178.08	1311.19	1170.94		1685.69	3103.45	1941.66		1418.42	2188.97	2962.09		922.18	1052.89	896.18		0.105047	1.04745	0.347464		-0.133093	0.497264	1.02043		-0.796227	-0.602252	-0.865314		1	0.826065	1		1	1	0.954037		0.984921	0.971675	1		Elongation factor 2 OS=Drosophila melanogaster GN=EF2 PE=1 SV=4	P13060	0		PREDICTED: elongation factor 2-like [Aplysia californica]	Aplysia californica	524906491	0
Eti000040	1509.99	986.86	1023.05		1838.1	2888.14	2356.89		1105.15	1237.9	4029.53		651.96	699.96	934.85		0.635929	1.3496	1.03304		-0.0869701	0.0809384	1.87042		-0.890422	-0.785212	-0.398317		1	0.617071	1		1	1	0.417119		0.962513	0.931792	1		60S ribosomal protein L8 OS=Xenopus tropicalis GN=rpl8 PE=2 SV=3	Q6PBF0	4e-155		PREDICTED: 60S ribosomal protein L8 isoform X3 [Aplysia californica]	Aplysia californica	524869453	8e-171
Eti000041	1647.73	1255.31	1285.14		1808.43	2951.15	1707.66		1045.37	1428.88	3437.71		823.63	862.79	984.08		0.362549	1.13072	0.31829		-0.417135	0.0378212	1.3914		-0.803176	-0.733436	-0.57432		1	0.758077	1		1	1	0.753549		0.980576	0.93905	1		60S acidic ribosomal protein P0 OS=Drosophila melanogaster GN=RpLP0 PE=1 SV=1	P19889	6e-142		PREDICTED: 60S acidic ribosomal protein P0-like isoform X2 [Aplysia californica]	Aplysia californica	524903524	1e-178
Eti000042	0.48	11696.6	4792.72		116.57	69.29	325.76		335.71	217.89	1465.79		41.03	109.03	36.82		-5.56117	-6.2516	-4.04041		-4.02636	-4.64775	-1.80647		-7.10148	-5.68883	-7.28605		1	0.595863	1		1	0.995527	1		0.482141	0.615602	0.446657		-	-	-		capsulin precursor [Aplysia californica]	Aplysia californica	325297078	7e-45
Eti000043	839.86	765.27	671.62		1447.23	2301.97	1444.48		1571.59	2244.87	5548.27		600.34	761.31	688.86		0.920968	1.65204	0.956618		1.05068	1.56908	2.96184		-0.379749	-0.0344169	-0.209374		1	0.373094	1		1	0.696123	0.0164415		1	1	1		Tubulin alpha-1 chain OS=Aplysia californica PE=2 SV=1	Q8T6A5	2e-164		hypothetical protein LOTGIDRAFT_222738 [Lottia gigantea]	Lottia gigantea	556094689	8e-164
Eti000045	1584.42	1221.37	1222.32		2126.1	2644.77	1774.78		1088.85	1147.16	3281.7		837.36	807.07	1018.33		0.65223	1.0288	0.430123		-0.302138	-0.222787	1.38062		-0.723136	-0.773562	-0.468777		1	0.818862	1		1	1	0.761823		0.99533	0.929806	1		40S ribosomal protein SA OS=Xenopus laevis GN=rpsa PE=1 SV=1	Q3ZM03	8e-108		PREDICTED: 40S ribosomal protein SA-like [Aplysia californica]	Aplysia californica	524877031	1e-111
Eti000046	1676.5	1220.89	1309.27		1728.15	2623.54	2062.5		1234.9	1160.82	2768.91		926.65	880.52	1064.55		0.290623	0.954565	0.584237		-0.183123	-0.268228	1.07284		-0.639508	-0.710447	-0.467274		1	0.862461	1		1	1	0.922137		1	0.945381	1		40S ribosomal protein S2 OS=Rattus norvegicus GN=Rps2 PE=1 SV=1	P27952	4e-130		PREDICTED: 40S ribosomal protein S2-like [Aplysia californica]	Aplysia californica	524907042	1e-144
Eti000048	763.28	772.04	694.96		1474.11	2148.74	1357.3		1565.63	2207.41	5070.03		656.87	794.74	741.23		0.977927	1.58302	0.897319		1.07569	1.57513	2.86228		-0.219553	0.0580487	-0.0732391		1	0.413924	1		1	0.695644	0.0234151		1	1	1		Tubulin alpha chain (Fragment) OS=Lytechinus pictus PE=3 SV=1	P02553	1e-33		PREDICTED: tubulin alpha-3 chain-like [Echinops telfairi]	Echinops telfairi	507706283	1e-32
Eti000049	1520.86	1011.33	1275.68		2494.01	2430.56	2244.84		731.37	1184.78	3292.94		501.11	547.84	807.25		0.963689	0.98815	0.850281		-0.794767	-0.0946932	1.46669		-1.38235	-1.25098	-0.722423		1	0.839139	1		1	1	0.711408		0.768773	0.773538	1		60S ribosomal protein L39 OS=Spodoptera frugiperda GN=RpL39 PE=3 SV=1	Q962S4	2e-22		PREDICTED: 60S ribosomal protein L39-like [Aplysia californica]	Aplysia californica	524911716	9e-26
Eti000050	1657.8	1045.91	1091.38		1654.6	3013.74	2035.45		981.01	1110.97	2972.57		676.42	739.11	886.27		0.37538	1.30224	0.712726		-0.367664	-0.183897	1.32273		-0.945976	-0.815408	-0.584093		1	0.64972	1		1	1	0.809004		0.94584	0.924234	1		40S ribosomal protein S4 OS=Ixodes scapularis GN=RpS4 PE=2 SV=1	Q4PMB3	1e-103		PREDICTED: 40S ribosomal protein S4-like [Aplysia californica]	Aplysia californica	524901464	2e-133
Eti000051	1588.63	720.17	785.89		1827.84	2902.14	2238.89		852.51	1423.37	3835.35		374.7	468.94	562.7		0.81144	1.54044	1.14258		-0.277784	0.466362	1.98271		-1.50564	-1.17922	-0.946712		1	0.517864	1		1	1	0.386508		0.753409	0.826652	1		60S ribosomal protein L15 OS=Ictalurus punctatus GN=rpl15 PE=2 SV=3	Q90YV2	6e-106		PREDICTED: 60S ribosomal protein L15-like isoform X2 [Aplysia californica]	Aplysia californica	524898765	3e-119
Eti000053	1556.8	1267.09	1353.65		1608.57	2198.22	2014.61		644.86	902.81	2928.76		635.55	777.44	967.05		0.197858	0.710014	0.561081		-1.10972	-0.620279	1.16457		-1.17288	-0.879416	-0.595227		1	0.959278	1		1	1	0.883856		0.855813	0.897017	1		40S ribosomal protein S10 OS=Rattus norvegicus GN=Rps10 PE=2 SV=1	P63326	7e-51		PREDICTED: 40S ribosomal protein S10-like isoform X2 [Aplysia californica]	Aplysia californica	524883131	2e-59
Eti000054	1901.98	1099.1	1202.49		1587.03	2449.64	2164.92		877.73	854.1	2506.45		593.74	672.83	843.97		0.167421	0.855474	0.653865		-0.675926	-0.710933	0.928821		-1.28186	-1.09874	-0.802366		1	0.914765	1		1	1	0.983225		0.828399	0.835896	1		60S ribosomal protein L6 OS=Chinchilla lanigera GN=RPL6 PE=2 SV=3	Q6QMZ4	8e-81		PREDICTED: 60S ribosomal protein L6-like [Aplysia californica]	Aplysia californica	524882332	2e-124
Eti000055	1580.38	1130.56	1303.1		1951.13	2328.01	2005		559.59	923.25	2788.53		425.44	594.18	848.93		0.533528	0.849918	0.61125		-1.25711	-0.53066	1.1508		-1.69462	-1.20997	-0.725815		1	0.908567	1		1	1	0.888603		0.609412	0.785702	1		60S ribosomal protein L37a OS=Drosophila melanogaster GN=RpL37A PE=1 SV=3	Q9VMU4	3e-46		PREDICTED: 60S ribosomal protein L37a-like [Aplysia californica]	Aplysia californica	524867882	4e-52
Eti000056	1710.93	955.81	1018.25		1762.09	2395.87	2060.56		800.89	830.94	3030.41		468.01	547.35	747.6		0.507974	1.01311	0.772163		-0.618482	-0.560964	1.39226		-1.4356	-1.20689	-0.787709		1	0.840653	1		1	1	0.772244		0.764175	0.8035	1		60S ribosomal protein L18 OS=Lysiphlebus testaceipes GN=RpL18 PE=2 SV=1	Q56FG8	2e-98		PREDICTED: 60S ribosomal protein L18-like [Megachile rotundata]	Megachile rotundata	383864063	7e-99
Eti000057	1659.53	1085.83	1356.97		1613.75	2227.02	1972.81		717.13	838.33	2794.88		498.06	612.69	795.8		0.228034	0.75442	0.556361		-0.930813	-0.701306	1.12253		-1.49877	-1.19715	-0.850579		1	0.943698	1		1	1	0.906956		0.709904	0.796198	1		40S ribosomal protein S23 OS=Lumbricus rubellus GN=RPS23 PE=2 SV=1	Q9GRJ3	4e-91		PREDICTED: 40S ribosomal protein S23-like [Aplysia californica]	Aplysia californica	524894332	5e-98
Eti000058	1425.25	1229.47	1418.86		1757.96	2116.99	2100.5		791.57	818.97	2654.92		505.61	557.92	786.47		0.362982	0.692644	0.658313		-0.776872	-0.723799	1.05991		-1.46569	-1.32101	-0.856347		1	0.963767	1		1	1	0.922715		0.716631	0.745747	1		60S acidic ribosomal protein P1 OS=Drosophila melanogaster GN=RpLP1 PE=1 SV=2	P08570	2e-25		PREDICTED: 60S acidic ribosomal protein P1-like isoform X2 [Aplysia californica]	Aplysia californica	524874765	9e-31
Eti000059	0.87	7647.08	3446.49		418.87	246.93	424.66		523.62	471.08	2623.06		43.34	130.86	75.53		-3.14415	-3.84628	-3.08599		-2.81298	-2.96337	-0.395035		-6.45035	-4.8536	-5.67761		1	0.859127	1		1	1	1		0.495138	0.659934	0.621535		-	-	-		PREDICTED: uncharacterized protein LOC101863664 [Aplysia californica]	Aplysia californica	524879049	2e-44
Eti000060	1359.02	965.66	1247.45		2188.88	2103.33	1970.92		698.15	929.25	3012.11		362.43	491.49	672.27		0.868095	0.872215	0.755275		-0.769053	-0.352475	1.43085		-1.757	-1.31482	-0.893646		1	0.898271	1		1	1	0.729844		0.580408	0.747852	1		40S ribosomal protein S26 OS=Octopus vulgaris GN=RPS26 PE=2 SV=1	P27085	1e-40		PREDICTED: 40S ribosomal protein S26-like, partial [Aplysia californica]	Aplysia californica	524898902	1e-40
Eti000061	1457.85	1117.19	1336.17		1676.21	2130.76	1864.3		619.62	806.14	2970.36		469.29	643.66	895.73		0.352404	0.760191	0.544373		-1.07202	-0.688337	1.27999		-1.51506	-1.05653	-0.610476		1	0.939371	1		1	1	0.820753		0.692247	0.836492	1		40S ribosomal protein S25 OS=Branchiostoma belcheri GN=RPS25 PE=2 SV=1	Q8ISN9	7e-40		PREDICTED: 40S ribosomal protein S25-like [Aplysia californica]	Aplysia californica	524911866	4e-48
Eti000062	1558.37	1067.58	1229.99		1633.57	2074.81	1861.23		742.08	794.69	2801.45		452.16	591.28	770.71		0.334936	0.741589	0.561672		-0.792161	-0.689206	1.2152		-1.54904	-1.15933	-0.807599		1	0.948893	1		1	1	0.864181		0.683629	0.808461	1		40S ribosomal protein S14 OS=Mus musculus GN=Rps14 PE=2 SV=3	P62264	6e-86		PREDICTED: 40S ribosomal protein S14-like isoform X2 [Aplysia californica]	Aplysia californica	524888259	4e-95
Eti000063	1263.19	970.4	1021.08		1467.99	2484.71	1633.19		810.69	1007.61	2779.27		514.72	621.03	744.62		0.425624	1.2465	0.617946		-0.419877	-0.102131	1.44863		-1.11736	-0.843815	-0.612589		1	0.679519	1		1	1	0.7192		0.874958	0.906762	1		60S ribosomal protein L7a OS=Takifugu rubripes GN=rpl7a PE=3 SV=3	O57592	1e-133		PREDICTED: 60S ribosomal protein L7a-like isoform X4 [Aplysia californica]	Aplysia californica	524916301	9e-150
Eti000065	1453.14	919.52	1062.27		1646.14	2275.98	1965.54		649.18	1023.12	2673.91		377.22	485.21	674.1		0.512281	1.04144	0.806603		-0.818842	-0.158335	1.31425		-1.64417	-1.27827	-0.834459		1	0.815808	1		1	1	0.809446		0.641705	0.768156	1		60S ribosomal protein L21 OS=Homo sapiens GN=RPL21 PE=1 SV=2	P46778	9e-51		PREDICTED: 60S ribosomal protein L21-like [Aplysia californica]	Aplysia californica	524881809	4e-77
Eti000066	1231.88	772.05	883.51		1648.12	2436.86	1923.14		657.75	946.5	2820.22		396.04	477.8	627.87		0.764357	1.39037	1.02551		-0.549564	-0.0202686	1.64153		-1.32345	-1.05007	-0.686571		1	0.573133	1		1	1	0.582037		0.801603	0.841647	1		60S ribosomal protein L31 OS=Paralichthys olivaceus GN=rpl31 PE=2 SV=1	Q9IA76	2e-55		PREDICTED: 60S ribosomal protein L31 isoform X2 [Aplysia californica]	Aplysia californica	524881801	9e-75
Eti000067	1538.2	873.32	968.03		1532.51	2113.1	1827.15		778.38	812.23	2675.26		490.85	490.27	687.78		0.431699	0.957	0.723844		-0.534549	-0.468755	1.33754		-1.24169	-1.24066	-0.782851		1	0.868353	1		1	1	0.80785		0.84696	0.791811	1		40S ribosomal protein S8 OS=Spodoptera frugiperda GN=RpS8 PE=2 SV=1	Q8WQI5	2e-103		PREDICTED: 40S ribosomal protein S8-like [Aplysia californica]	Aplysia californica	524893612	2e-133
Eti000068	1685.44	979.02	1130.15		1424.31	1937.21	1657.01		880.4	851.23	2075.77		661.25	646.4	836.38		0.159257	0.66478	0.416048		-0.523522	-0.567848	0.804766		-0.978538	-1.00859	-0.667393		1	0.977312	1		1	1	1		0.936844	0.863234	1		40S ribosomal protein S3a OS=Aplysia californica GN=RPS3A PE=3 SV=2	P49395	5e-162		PREDICTED: 40S ribosomal protein S3a-like [Aplysia californica]	Aplysia californica	524878983	2e-160
Eti000069	555.18	760.62	950.21		1301.48	2553.42	898.1		1750.33	1166.6	4081.13		225.72	186.68	310.96		0.778148	1.81164	0.281428		1.21694	0.635103	2.52917		-1.78014	-2.05143	-1.34648		1	0.278263	1		1	1	0.0761704		0.570927	0.425527	0.898274		NADH-ubiquinone oxidoreductase chain 4 OS=Albinaria coerulea GN=ND4 PE=3 SV=1	P48914	1e-17		NADH dehydrogenase subunit 4 [Elysia chlorotica]	Elysia chlorotica	177807244	4e-36
Eti000070	2491.15	580.27	947.58		1244.82	3165.44	1962.42		743.49	809.74	1893.82		233.42	221.28	277.42		-0.12234	1.28654	0.572866		-0.854378	-0.726115	0.585022		-2.5675	-2.6417	-2.34593		1	0.759569	1		1	1	1		0.422405	0.389942	0.493183		Collagen alpha-1(XII) chain OS=Homo sapiens GN=COL12A1 PE=1 SV=2	Q99715	6e-16		PREDICTED: collagen alpha-3(VI) chain-like isoform X1 [Aplysia californica]	Aplysia californica	524892924	7e-93
Eti000071	1669.43	486.93	593.11		2731.46	2655.17	1072.82		603.99	777.63	1620.64		741.96	312.92	1295.86		1.55924	1.58072	0.249468		-0.60655	-0.237001	0.908124		-0.351508	-1.59424	0.425375		1	0.562803	1		1	1	1		1	0.732115	1		Acetylcholinesterase OS=Torpedo californica GN=ache PE=1 SV=2	P04058	2e-98		PREDICTED: acetylcholinesterase-like [Aplysia californica]	Aplysia californica	524880447	2e-125
Eti000072	1349.97	728.07	686.17		1198.9	2340.1	1388.61		1057.17	1582.53	1347.21		755.86	919.87	737.47		0.366446	1.39325	0.616843		0.195937	0.782433	0.636782		-0.330019	-0.0439522	-0.393365		1	0.613418	1		1	1	1		1	1	1		Heat shock cognate 71 kDa protein OS=Rattus norvegicus GN=Hspa8 PE=1 SV=1	P63018	0		PREDICTED: heat shock 70 kDa protein cognate 4 [Aplysia californica]	Aplysia californica	524882748	0
Eti000073	1327.05	1048.99	1143.13		1264.51	1956.5	1683.47		674.69	789.75	2278.33		465.66	566.08	680.88		0.0979759	0.789263	0.549335		-0.797154	-0.56595	1.04954		-1.37422	-1.0898	-0.854057		1	0.932998	1		1	1	0.923686		0.768773	0.828757	1		40S ribosomal protein S15 OS=Rattus norvegicus GN=Rps15 PE=1 SV=2	P62845	6e-54		PREDICTED: 40S ribosomal protein S15 isoform X2 [Aplysia californica]	Aplysia californica	524893244	2e-60
Eti000074	1223.02	832.21	1030.57		1391.53	1856.22	1623.14		708.15	826.65	2458.61		531.52	543.28	774.04		0.425285	0.902654	0.685892		-0.537896	-0.310543	1.34863		-0.99397	-0.95973	-0.479595		1	0.882903	1		1	1	0.780267		0.92761	0.871295	1		40S ribosomal protein S16 OS=Rattus norvegicus GN=Rps16 PE=1 SV=2	P62250	2e-86		PREDICTED: 40S ribosomal protein S16 [Aplysia californica]	Aplysia californica	524908509	1e-90
Eti000075	1416	762.33	842.32		1500.66	2105.15	1774.4		690.73	838.79	2529.07		349.18	409.59	575.25		0.563003	1.11318	0.84323		-0.545305	-0.260623	1.41806		-1.57133	-1.33841	-0.878975		1	0.781652	1		1	1	0.760142		0.697385	0.758549	1		60S ribosomal protein L18a OS=Homo sapiens GN=RPL18A PE=1 SV=2	Q02543	2e-91		PREDICTED: 60S ribosomal protein L18a-like [Aplysia californica]	Aplysia californica	524882414	6e-116
Eti000076	1422.56	907.5	1006.89		1275.08	1901.95	1724.27		687.3	710.35	2221.17		507.55	561.27	730.9		0.185434	0.824043	0.659296		-0.694995	-0.643175	1.08822		-1.17446	-1.02655	-0.676187		1	0.920198	1		1	1	0.91708		0.861499	0.854379	1		40S ribosomal protein S7 OS=Rattus norvegicus GN=Rps7 PE=1 SV=1	P62083	2e-110		PREDICTED: 40S ribosomal protein S7-like [Aplysia californica]	Aplysia californica	524885349	4e-125
Eti000077	1414.31	1065.61	1356.75		1351.85	1663.36	1556.84		568.38	586.15	2202.62		458.84	574.97	786.53		0.0700734	0.43082	0.312198		-1.16852	-1.12011	0.87652		-1.51957	-1.19137	-0.769977		1	1	1		1	1	0.993166		0.689576	0.791811	1		40S ribosomal protein S28 OS=Ictalurus punctatus GN=rps28 PE=3 SV=1	Q90YP3	5e-19		40S ribosomal protein S28 [Crassostrea gigas]	Crassostrea gigas	405960672	8e-18
Eti000078	1295.55	885.26	1016.41		1268.37	1739.33	1679.27		679.85	640.61	2125.2		639.83	649.61	948.9		0.240093	0.757362	0.683422		-0.648347	-0.729911	1.08689		-0.777933	-0.753403	-0.237314		1	0.943636	1		1	1	0.916345		0.983732	0.935184	1		40S ribosomal protein S27-like OS=Bos taurus GN=RPS27L PE=3 SV=3	Q3T0B7	4e-47		PREDICTED: 40S ribosomal protein S27-like isoform X2 [Aplysia californica]	Aplysia californica	524910831	4e-51
Eti000079	1123.66	781.37	813.08		1268.07	1975.06	1724.64		624.99	988.81	2791.65		325.2	416.84	540.23		0.47365	1.17463	0.955816		-0.535924	0.130044	1.71431		-1.5205	-1.15962	-0.816191		1	0.730522	1		1	1	0.530046		0.698857	0.809633	1		60S ribosomal protein L13 OS=Danio rerio GN=rpl13 PE=2 SV=3	Q90Z10	3e-70		PREDICTED: 60S ribosomal protein L13-like [Aplysia californica]	Aplysia californica	524886408	2e-94
Eti000080	164.88	2001.6	3192.5		719.97	605.94	490.24		1305.19	360.38	585.7		1096.09	1054.45	1468.98		-1.31162	-1.4999	-1.82762		-0.441494	-2.29541	-1.50703		-0.736112	-0.789429	-0.342066		1	0.953897	1		1	0.971402	1		1	0.987157	1		-	-	-		PREDICTED: uncharacterized protein LOC101848778 [Aplysia californica]	Aplysia californica	524903844	9e-18
Eti000081	1269.6	823.51	1000.32		1250.11	1731.87	1592.55		695.2	637.37	2299.36		398.33	462.21	608.14		0.266729	0.798729	0.654432		-0.56859	-0.68967	1.24801		-1.41402	-1.19678	-0.831533		1	0.927779	1		1	1	0.846228		0.752946	0.795149	1		60S ribosomal protein L27 OS=Rattus norvegicus GN=Rpl27 PE=2 SV=2	P61354	3e-69		PREDICTED: 60S ribosomal protein L27-like isoform X2 [Aplysia californica]	Aplysia californica	524883911	3e-75
Eti000082	549.13	526.38	461.63		1004.18	1591.76	919.74		1099.44	1587.37	3495.1		402.92	501.22	471.1		0.96073	1.68683	0.872509		1.10231	1.63602	2.86217		-0.388147	-0.0703761	-0.190528		1	0.331918	1		1	0.629121	0.0217086		1	1	1		Tubulin alpha-2/alpha-4 chain OS=Patella vulgata GN=TUB2 PE=2 SV=1	P41383	6e-51		hypothetical protein BRAFLDRAFT_86837, partial [Branchiostoma floridae]	Branchiostoma floridae	260828605	1e-49
Eti000083	1360	884.16	931.72		1124.97	1623.26	1472.53		775.09	695.05	1510.55		628.84	640.23	765.07		0.0759714	0.666771	0.502869		-0.450343	-0.603345	0.60333		-0.79408	-0.765408	-0.539038		1	0.975768	1		1	1	1		0.981909	0.935071	1		60S ribosomal protein L7 OS=Gallus gallus GN=RPL7 PE=2 SV=1	Q5ZJ56	5e-100		hypothetical protein BRAFLDRAFT_125387 [Branchiostoma floridae]	Branchiostoma floridae	260785875	4e-108
Eti000084	1089.87	897.28	1005.39		1624.57	1566.41	1476		502.72	665.26	2192.66		298.97	382.86	572.01		0.693667	0.70265	0.59378		-0.987363	-0.579212	1.22849		-1.77932	-1.41973	-0.871207		1	0.962423	1		1	1	0.849423		0.569252	0.69845	1		60S ribosomal protein L23 OS=Aedes aegypti GN=RpL23-A PE=2 SV=1	Q9GNE2	1e-72		PREDICTED: 60S ribosomal protein L23-like isoform X2 [Aplysia californica]	Aplysia californica	524883626	1e-74
Eti000085	1049.71	674.39	795.39		1510.69	1756.24	1428.97		578.08	753.06	2430.37		279.15	343.03	473.61		0.8358	1.11478	0.794019		-0.538828	-0.153106	1.62387		-1.6311	-1.33107	-0.896317		1	0.766855	1		1	1	0.602364		0.647732	0.747104	1		40S ribosomal protein S9 OS=Drosophila melanogaster GN=RpS9 PE=1 SV=2	P55935	1e-108		PREDICTED: 40S ribosomal protein S9-like isoform X3 [Aplysia californica]	Aplysia californica	524868039	1e-117
Eti000086	976.99	645.75	699.57		1111.52	1869.67	1403.93		616.91	860.03	2458.86		353.43	439.05	571.32		0.51044	1.32244	0.88586		-0.327794	0.155748	1.75803		-1.17345	-0.857767	-0.508511		1	0.628002	1		1	1	0.496762		0.860744	0.903181	1		40S ribosomal protein S5 OS=Homo sapiens GN=RPS5 PE=1 SV=4	P46782	3e-127		PREDICTED: 40S ribosomal protein S5-like [Takifugu rubripes]	Takifugu rubripes	410911686	6e-126
Eti000087	1267.89	1047.34	1223.28		972.51	1349.67	1161.24		604.84	450.76	1776.19		597.15	665.9	805.47		-0.288142	0.246224	0.00628765		-0.962003	-1.38225	0.683017		-1.02261	-0.862791	-0.618881		1	1	1		1	0.983216	1		0.910846	0.897401	1		Ubiquitin-40S ribosomal protein S27a OS=Gallus gallus GN=RPS27A PE=2 SV=3	P79781	7e-28		PREDICTED: ubiquitin-40S ribosomal protein S27a-like [Aplysia californica]	Aplysia californica	524908626	1e-31
Eti000090	1084.1	668.15	767.13		1358.63	1672	1442.7		521.99	705.71	2202		334.54	423.75	552.26		0.682306	1.0435	0.807436		-0.686392	-0.247152	1.48109		-1.37037	-1.02667	-0.675136		1	0.809287	1		1	1	0.705214		0.776958	0.852685	1		60S ribosomal protein L35a OS=Rattus norvegicus GN=Rpl35a PE=3 SV=1	P04646	1e-50		PREDICTED: 60S ribosomal protein L35a-like isoform X2 [Aplysia californica]	Aplysia californica	524896478	2e-66
Eti000091	931.68	738.89	759.21		1105.09	1788.35	1344.09		664.44	788.81	2292.35		365.91	411.78	525.08		0.437773	1.19384	0.758687		-0.285151	-0.0335118	1.59255		-1.18796	-1.01475	-0.694791		1	0.7083	1		1	1	0.605736		0.851564	0.852685	1		40S ribosomal protein S6 OS=Aplysia californica GN=RPS6 PE=2 SV=1	Q9BMX5	2e-131		40S ribosomal protein S6 [Aplysia californica]	Aplysia californica	325296867	1e-129
Eti000093	883.09	693.66	709.2		1078.24	1792.15	1136.28		735.57	855.95	2102.6		458.02	493.43	561.21		0.490202	1.28485	0.604325		-0.0504923	0.172233	1.55583		-0.776032	-0.665882	-0.510903		1	0.648675	1		1	1	0.640017		0.982695	0.953642	1		60S ribosomal protein L5 OS=Styela clava GN=RPL5 PE=3 SV=3	Q26481	3e-127		PREDICTED: 60S ribosomal protein L5-like [Aplysia californica]	Aplysia californica	524902755	9e-136
Eti000095	0.65	5292.37	2368.26		240.22	68.55	476.42		1162.31	184.7	1191.27		64.13	94.92	68.96		-3.41203	-5.16095	-2.38591		-1.12846	-3.77991	-0.99963		-5.35087	-4.78265	-5.27462		1	0.676923	1		1	1	1		0.619387	0.662784	0.683228		Tenascin-R OS=Homo sapiens GN=TNR PE=1 SV=3	Q92752	4e-49		PREDICTED: tenascin-R-like [Aplysia californica]	Aplysia californica	524874719	4e-60
Eti000096	3691.46	606.23	644.37		1605.13	1790.07	1558.05		265.95	84.6	600.7		33.73	20.73	100.39		-0.0573862	0.162711	-0.0618449		-2.63964	-4.28669	-1.37356		-5.65935	-6.35912	-4.11403		1	1	1		1	0.283919	1		0.024268	0.01075	0.145194		Hemagglutinin/amebocyte aggregation factor OS=Limulus polyphemus PE=1 SV=1	Q01528	5e-38		PREDICTED: hemagglutinin/amebocyte aggregation factor-like [Lepisosteus oculatus]	Lepisosteus oculatus	573888262	8e-39
Eti000098	1167.72	706	789.62		845.61	1456.38	1329.91		618.25	623.49	1353.57		552.98	662.13	689.17		-0.0821038	0.763979	0.609602		-0.522723	-0.506247	0.698683		-0.725726	-0.463056	-0.435958		1	0.943636	1		1	1	1		0.998361	0.992206	1		Nascent polypeptide-associated complex subunit alpha OS=Oreochromis niloticus GN=naca PE=2 SV=1	Q8AWF2	3e-52		PREDICTED: nascent polypeptide-associated complex subunit alpha-like [Aplysia californica]	Aplysia californica	524901394	2e-62
Eti000099	1164.78	690.51	719.49		982.2	1626.37	1176.23		621.81	714.53	1507.76		451.39	476.17	594.48		0.182299	0.971649	0.48081		-0.46616	-0.261275	0.902681		-0.970246	-0.890437	-0.60087		1	0.861132	1		1	1	0.993166		0.939453	0.898557	1		Guanine nucleotide-binding protein subunit beta-2-like 1 OS=Danio rerio GN=gnb2l1 PE=2 SV=1	O42248	0		PREDICTED: LOW QUALITY PROTEIN: guanine nucleotide-binding protein subunit beta-2-like 1-like [Aplysia californica]	Aplysia californica	524876391	0
Eti000102	1182.12	710.35	763.48		981.32	1298	1168.42		618.23	611.17	1676.77		389.39	429.68	536.38		0.136446	0.601712	0.42664		-0.518987	-0.531261	1.01144		-1.22795	-1.08322	-0.793786		1	0.98906	1		1	1	0.954037		0.850407	0.838009	1		60S ribosomal protein L10a OS=Ictalurus punctatus GN=rpl10a PE=2 SV=1	Q90YV8	4e-95		PREDICTED: 60S ribosomal protein L10a-2-like [Aplysia californica]	Aplysia californica	524903608	2e-122
Eti000105	940.08	660.53	774.9		992.82	1360.76	1194.06		480.43	523.22	1855.36		339.24	412.06	535.93		0.315614	0.832103	0.620327		-0.720329	-0.593125	1.31986		-1.26447	-0.981259	-0.632673		1	0.915057	1		1	1	0.799913		0.823593	0.864146	1		60S ribosomal protein L14 OS=Lumbricus rubellus GN=RPL14 PE=3 SV=1	O46160	9e-55		PREDICTED: 60S ribosomal protein L14-like [Aplysia californica]	Aplysia californica	524908000	1e-70
Eti000106	720.65	640.46	689.14		1004.42	1528.88	928.94		642.4	736.93	1804.9		410.66	417.18	507.17		0.545835	1.21346	0.471622		-0.0878825	0.11414	1.49357		-0.775544	-0.750151	-0.498997		1	0.696953	1		1	1	0.684683		0.981909	0.934731	1		60S ribosomal protein L3 OS=Drosophila melanogaster GN=RpL3 PE=1 SV=3	O16797	0		PREDICTED: 60S ribosomal protein L3-like [Aplysia californica]	Aplysia californica	524872286	0
Eti000107	963.05	536.5	636.94		1160.69	1395.65	1273.96		453.83	652.12	1824.24		227.99	280.49	392.65		0.692513	1.02029	0.865331		-0.650991	-0.123664	1.44694		-1.68609	-1.38445	-0.929706		1	0.835141	1		1	1	0.735521		0.63354	0.741181	1		60S ribosomal protein L27a OS=Xenopus laevis GN=rpl27a PE=2 SV=2	P47830	5e-49		ribosomal protein L27a [Aplysia californica]	Aplysia californica	325297037	2e-65
Eti000110	773.91	661.23	830.15		1155.56	1136.09	1157.91		476.68	496.03	1655.69		268.13	312.14	459.52		0.604619	0.641629	0.64599		-0.661483	-0.600233	1.22563		-1.53389	-1.3119	-0.784604		1	0.978757	1		1	1	0.849665		0.683629	0.749375	1		60S acidic ribosomal protein P2-alpha OS=Schizosaccharomyces pombe (strain 972 / ATCC 24843) GN=rpp201 PE=1 SV=1	P08094	7e-15		PREDICTED: 60S acidic ribosomal protein P2-like [Bombus impatiens]	Bombus impatiens	350403102	2e-15
Eti000112	1004.86	550.27	579.99		615.29	1710.19	1015.31		510.14	665.51	1590.23		234.51	282.71	330.38		-0.222833	1.31387	0.53824		-0.482081	-0.0940981	1.24917		-1.64533	-1.37291	-1.17867		1	0.658145	1		1	1	0.862172		0.660626	0.747222	1		ADP,ATP carrier protein OS=Chlamydomonas reinhardtii GN=ABT PE=1 SV=1	P27080	3e-124		PREDICTED: ADP,ATP carrier protein 3, mitochondrial-like [Aplysia californica]	Aplysia californica	524902448	0
Eti000113	865.99	555.72	486.46		814.87	1373.6	907		600.13	811.74	1278.79		395.79	468.83	412.47		0.34494	1.16007	0.537887		-0.085529	0.354535	1.09716		-0.728021	-0.480973	-0.696339		1	0.752817	1		1	1	0.919153		0.998832	0.990775	1		60S ribosomal protein L4 OS=Urechis caupo GN=RPL4 PE=2 SV=1	P49165	0		PREDICTED: 60S ribosomal protein L4-like [Aplysia californica]	Aplysia californica	524871453	0
Eti000114	840.45	476.71	431.76		699.13	1601.84	981.76		572.21	944.8	1343.68		331.54	373.91	359.16		0.248954	1.50696	0.777238		-0.029124	0.698758	1.29358		-0.85844	-0.682207	-0.770805		1	0.526262	1		1	1	0.83901		0.976099	0.95633	1		Eukaryotic initiation factor 4A-II OS=Rattus norvegicus GN=Eif4a2 PE=1 SV=1	Q5RKI1	0		PREDICTED: eukaryotic initiation factor 4A-II-like [Aplysia californica]	Aplysia californica	524892590	0
Eti000115	871.68	296.88	318.61		900.72	1508.88	1508.37		587.02	517.29	1579.57		206.79	234.74	361.97		0.845722	1.65235	1.62807		0.239223	0.0617687	1.75817		-1.30775	-1.12208	-0.527791		1	0.48584	1		1	1	0.605736		0.867407	0.862582	1		Cysteine-rich venom protein OS=Protobothrops jerdonii PE=1 SV=1	Q7ZZN9	1e-19		Cysteine-rich secretory protein LCCL domain-containing 2 [Crassostrea gigas]	Crassostrea gigas	405965644	4e-52
Eti000116	847.99	519.42	613.11		1017.49	1226.54	1124.05		387.58	430.7	1542.87		278.65	315.24	442.78		0.612592	0.943905	0.79472		-0.768634	-0.612194	1.31524		-1.28674	-1.10599	-0.646495		1	0.865618	1		1	1	0.812095		0.82042	0.828586	1		40S ribosomal protein S24 OS=Takifugu rubripes GN=rps24 PE=3 SV=1	O42387	5e-52		PREDICTED: 40S ribosomal protein S24-like isoform X2 [Aplysia californica]	Aplysia californica	524877793	3e-68
Eti000118	770.06	408.56	407.53		750.18	1056.75	917.78		617.01	654.06	1562.41		476.7	494.69	515.29		0.491488	1.04772	0.82084		0.220624	0.309224	1.65201		-0.193609	-0.137394	-0.109073		1	0.818862	1		1	1	0.60508		1	1	1		Translationally-controlled tumor protein homolog OS=Lateolabrax japonicus GN=tpt1 PE=2 SV=1	Q6XSH4	1e-28		PREDICTED: translationally-controlled tumor protein homolog isoform X1 [Aplysia californica]	Aplysia californica	524871748	1e-41
Eti000119	2975.97	363.89	460.28		1373.78	1301.48	1321.48		229.49	37.42	339.15		31.98	11.57	86.26		0.0962563	0.0811236	0.078742		-2.47412	-5.08448	-1.8202		-5.35895	-6.82148	-3.95412		1	1	1		1	0.188816	0.977085		0.0570873	0.0111138	0.211006		Hemagglutinin/amebocyte aggregation factor OS=Limulus polyphemus PE=1 SV=1	Q01528	2e-26		uncharacterized protein LOC100127280 precursor [Xenopus laevis]	Xenopus laevis	163914479	2e-26
Eti000120	831.03	561.96	661.46		862.62	1209.19	894.91		436.35	463.59	1365.65		351.78	361.7	467.45		0.322029	0.870917	0.413448		-0.650078	-0.558309	1.08688		-1.00277	-0.960028	-0.620621		1	0.897443	1		1	1	0.913485		0.922596	0.868849	1		60S ribosomal protein L22 OS=Sus scrofa GN=RPL22 PE=2 SV=2	P67985	5e-37		PREDICTED: 60S ribosomal protein L22-like isoform X2 [Aplysia californica]	Aplysia californica	524884624	2e-45
Eti000121	702.26	672.31	689.2		658.01	961.4	907.13		584.28	532.68	1082.3		529.24	544.72	587.29		-0.0735843	0.53487	0.428038		-0.234028	-0.363492	0.7465		-0.418917	-0.374639	-0.296778		1	0.995323	1		1	1	1		1	0.999456	1		60S ribosomal protein L19 OS=Rattus norvegicus GN=Rpl19 PE=1 SV=1	P84100	8e-70		PREDICTED: 60S ribosomal protein L19-like isoform X2 [Aplysia californica]	Aplysia californica	524902714	3e-85
Eti000123	419.98	513.32	640.29		1097.61	818.64	950.23		816.28	550.93	1427.76		379.2	234.57	541.03		1.05798	0.696127	0.888405		0.642092	0.0785064	1.5396		-0.506338	-1.19661	-0.0216468		1	0.965299	1		1	1	0.663117		1	0.796707	1		Transforming growth factor-beta-induced protein ig-h3 OS=Homo sapiens GN=TGFBI PE=1 SV=1	Q15582	2e-35		PREDICTED: transforming growth factor-beta-induced protein ig-h3-like [Aplysia californica]	Aplysia californica	524913364	2e-94
Eti000124	847.29	554.93	634.35		914.69	1098.82	973.04		382.45	472.26	1412.79		266.8	348.22	404.8		0.418875	0.745261	0.54658		-0.827841	-0.51931	1.14822		-1.38947	-1.00246	-0.815941		1	0.9478	1		1	1	0.898072		0.770975	0.862393	1		60S ribosomal protein L9 OS=Drosophila melanogaster GN=RpL9 PE=1 SV=2	P50882	9e-86		PREDICTED: 60S ribosomal protein L9-like isoform X2 [Aplysia californica]	Aplysia californica	524870300	3e-107
Eti000125	759.75	761.8	876.17		679.78	1033.19	894.11		469.87	413	1017.75		391.32	428.74	521.01		-0.2423	0.423051	0.191589		-0.763856	-0.946079	0.442168		-1.06998	-0.935544	-0.685056		1	1	1		1	1	1		0.889608	0.874449	1		60S ribosomal protein L24 OS=Branchiostoma belcheri GN=RPL24 PE=2 SV=1	Q8ISQ3	1e-47		PREDICTED: 60S ribosomal protein L24-like [Aplysia californica]	Aplysia californica	524864130	5e-58
Eti000126	423.92	579.17	650.6		626.44	808.03	824.62		992.09	814.8	710.18		571.02	563.72	621.24		0.177364	0.605819	0.612375		0.851845	0.571378	0.460629		0.0126121	-0.00330617	0.106097		1	0.98906	1		1	1	1		1	1	1		Cathepsin L OS=Sarcophaga peregrina PE=1 SV=1	Q26636	5e-97		PREDICTED: cathepsin L-like isoform X5 [Aplysia californica]	Aplysia californica	524880988	1e-179
Eti000128	0.83	4828.16	2147.43		62.11	33.84	132.87		140.11	81.81	563.58		20.98	47.66	20.28		-5.22832	-6.04444	-4.09317		-4.04577	-4.81972	-1.94435		-6.82789	-5.64166	-6.90484		1	0.529905	1		1	0.946674	1		0.431203	0.551371	0.395405		-	-	-		PREDICTED: axoneme-associated protein mst101(2)-like [Aplysia californica]	Aplysia californica	524884646	1e-12
Eti000129	686.18	680.9	771.66		1002.96	842.64	833.04		450.54	540.69	1055.05		356.87	378.37	469.42		0.483646	0.293759	0.254274		-0.65969	-0.392764	0.658909		-1.03818	-0.951107	-0.670736		1	1	1		1	1	1		0.90504	0.870982	1		Electron transfer flavoprotein subunit beta OS=Mus musculus GN=Etfb PE=1 SV=3	Q9DCW4	1e-106		PREDICTED: electron transfer flavoprotein subunit beta-like [Aplysia californica]	Aplysia californica	524880339	7e-140
Eti000130	820.68	533.46	627.03		685.42	1102.91	927.67		429.35	436.98	1284.23		349.88	351.64	453.83		0.04248	0.790464	0.517523		-0.621091	-0.591464	1.05047		-0.9585	-0.94854	-0.611103		1	0.933824	1		1	1	0.930317		0.939153	0.878574	1		60S ribosomal protein L13a OS=Homo sapiens GN=RPL13A PE=1 SV=2	P40429	3e-96		60S ribosomal protein L13a [Crassostrea gigas]	Crassostrea gigas	405976110	1e-100
Eti000132	850.28	640	597.45		1302.85	861.66	560.98		560.87	512.16	814.72		443.41	399.75	402.15		0.893428	0.358619	-0.283767		-0.31158	-0.438501	0.31827		-0.692668	-0.839485	-0.86151		1	1	1		1	1	1		1	0.910095	1		Apolipophorins OS=Locusta migratoria PE=1 SV=2	Q9U943	2e-82		PREDICTED: uncharacterized protein LOC101854071 [Aplysia californica]	Aplysia californica	524873998	0
Eti000133	475.77	495.73	556.45		644.73	572.81	480.75		540.31	497.11	408.48		1216.66	941.91	1082.58		0.331559	0.222291	-0.0534135		0.0878076	-0.0286508	-0.224734		1.21663	0.850044	1.02014		1	1	1		1	1	1		0.648077	0.815088	0.898274		Sequestosome-1 OS=Pongo abelii GN=SQSTM1 PE=2 SV=1	Q5RBA5	1e-29		PREDICTED: sequestosome-1-like [Aplysia californica]	Aplysia californica	524881661	6e-69
Eti000134	128.08	656.43	855.38		820.16	355.93	672.87		988.52	1121.23	1468.85		265.97	352.77	218.95		0.58313	-0.560483	0.335951		0.863915	1.04849	1.52618		-1.07266	-0.662667	-1.3817		1	1	1		1	1	0.820614		0.970308	0.986146	1		-	-	-		Alpha-amylase [Crassostrea gigas]	Crassostrea gigas	405962744	4e-16
Eti000135	730.15	488.07	576.26		659.14	1010.62	925.07		413.35	415.3	1403.25		308.52	373.68	427.33		0.129013	0.807322	0.656468		-0.532922	-0.521949	1.32131		-0.997009	-0.717865	-0.554936		1	0.926051	1		1	1	0.799913		0.927198	0.943818	1		60S ribosomal protein L23a OS=Rattus norvegicus GN=Rpl23a PE=2 SV=1	P62752	8e-59		PREDICTED: 60S ribosomal protein L23a-like [Aplysia californica]	Aplysia californica	524876470	2e-72
Eti000136	856.26	440.75	460.52		607.34	1221.25	941.45		486.31	614.92	1048.24		292.98	330.77	397.33		0.0386679	1.1085	0.709573		-0.270847	0.072277	0.928148		-1.04374	-0.866077	-0.632081		1	0.786666	1		1	1	0.985597		0.923583	0.911478	1		Transcription factor BTF3 homolog 4 OS=Danio rerio GN=btf3l4 PE=2 SV=1	Q6PC91	4e-63		PREDICTED: transcription factor BTF3 homolog 4-like isoform X2 [Aplysia californica]	Aplysia californica	524901279	3e-85
Eti000137	688.63	552.31	733.94		944.57	1084.93	947.71		281.43	480.94	1250.99		195.3	242.95	290.63		0.511633	0.772958	0.554797		-1.22381	-0.446922	1.01904		-1.79316	-1.47547	-1.24763		1	0.934474	1		1	1	0.939291		0.559202	0.673307	0.959556		60S ribosomal protein L29 OS=Macaca fascicularis GN=RPL29 PE=2 SV=3	Q8HXB8	3e-19		60S ribosomal protein L29 [Schistosoma mansoni]	Schistosoma mansoni	256083389	2e-19
Eti000138	710.22	570.14	672.97		669.16	941.49	855.03		428.36	460.34	1191.64		340.72	368.38	480.21		0.0295743	0.583661	0.421675		-0.602703	-0.494776	0.964215		-0.975147	-0.859871	-0.508072		1	0.98906	1		1	1	0.965807		0.930095	0.897967	1		40S ribosomal protein S13 OS=Ictalurus punctatus GN=rps13 PE=2 SV=3	P47772	5e-84		40S ribosomal protein S13 [Crassostrea gigas]	Crassostrea gigas	405966326	5e-84
Eti000139	735.86	419.61	419.52		706.66	1260.9	903.69		437.26	488.62	1336.65		280.53	288.58	372.08		0.415919	1.3132	0.809253		-0.265332	-0.100773	1.43758		-0.947756	-0.904225	-0.56815		1	0.631693	1		1	1	0.731307		0.942987	0.890827	1		40S ribosomal protein S4 OS=Ixodes scapularis GN=RpS4 PE=2 SV=1	Q4PMB3	3e-26		PREDICTED: 40S ribosomal protein S4-like [Aplysia californica]	Aplysia californica	524901464	2e-28
Eti000140	782.16	784.67	893.17		640.13	771.68	809.57		657.82	598.57	537.62		357.7	266.55	478.24		-0.365965	-0.0349485	0.0112558		-0.315495	-0.44784	-0.515561		-1.23663	-1.65832	-0.845688		1	1	1		1	1	1		0.828616	0.599883	1		-	-	-		PREDICTED: profilin-like [Aplysia californica]	Aplysia californica	524912929	4e-27
Eti000141	689.92	535.58	562.95		776.59	1041.64	785.12		395.82	442.62	1218.94		281.52	319.83	401.88		0.370846	0.856119	0.425064		-0.590357	-0.425039	1.12345		-1.12405	-0.937256	-0.638491		1	0.908445	1		1	1	0.901549		0.873144	0.879271	1		40S ribosomal protein S3 OS=Ictalurus punctatus GN=rps3 PE=2 SV=1	Q90YS2	3e-148		PREDICTED: 40S ribosomal protein S3-B-like [Aplysia californica]	Aplysia californica	524914469	5e-160
Eti000142	742.4	480.19	637.89		864.53	988.73	850.24		352.23	465.19	1242.14		199.37	265.24	362.03		0.468607	0.723927	0.483031		-0.815403	-0.409952	1.09356		-1.67854	-1.26398	-0.84584		1	0.958194	1		1	1	0.914774		0.622839	0.773538	1		40S ribosomal protein S20 OS=Xenopus laevis GN=rps20 PE=1 SV=1	P23403	1e-59		PREDICTED: 40S ribosomal protein S20-like [Aplysia californica]	Aplysia californica	524864665	4e-70
Eti000144	702.23	501.01	654.63		763.14	953.65	855.3		326.55	388.48	1249.36		260.01	314.05	421.3		0.291203	0.674238	0.494004		-0.922093	-0.667492	1.10442		-1.29287	-1.01787	-0.624716		1	0.969178	1		1	1	0.906549		0.800849	0.844931	1		40S ribosomal protein S21 OS=Branchiostoma belcheri GN=RPS21 PE=3 SV=1	Q86CT3	1e-37		PREDICTED: 40S ribosomal protein S21-like isoform X2 [Aplysia californica]	Aplysia californica	524866978	3e-36
Eti000147	925.48	983.48	909.46		528.64	655.24	719.83		197.36	383.83	1208.61		267.07	167.45	289.02		-0.838799	-0.467552	-0.354965		-2.24911	-1.28599	0.456483		-1.85522	-2.52606	-1.76931		1	1	1		0.900288	1	1		0.524886	0.230225	0.591419		Tetranectin OS=Bos taurus GN=CLEC3B PE=2 SV=1	Q2KIS7	2e-12		PREDICTED: neurocan core protein-like [Aplysia californica]	Aplysia californica	524872250	4e-32
Eti000148	1231.32	194.27	134.92		1388.59	1373.93	972.17		169.36	195.01	733.46		294.41	147.61	278.38		1.39537	1.44295	0.919508		-1.62909	-1.41984	0.576407		-0.872811	-1.8659	-0.981025		1	0.786666	1		1	1	1		1	0.776899	1		-	-	-		PREDICTED: uncharacterized protein LOC101859013 [Aplysia californica]	Aplysia californica	524883039	6e-14
Eti000149	381.68	411.75	623.03		633.42	596	652.35		606.77	531.64	390.47		876.32	779.81	575.53		0.416827	0.390242	0.497792		0.366428	0.179411	-0.178876		0.854434	0.688757	0.219774		1	1	1		1	1	1		0.877571	0.887534	1		-	-	-		PREDICTED: uncharacterized protein LOC101851110 [Aplysia californica]	Aplysia californica	524874148	2e-53
Eti000150	1213.47	342.33	526.21		162.62	744.03	714.14		578.58	487.66	742.01		348.95	545.31	583.62		-2.10884	0.147248	0.0642876		-0.266366	-0.508099	0.183036		-1.03767	-0.390842	-0.323341		1	1	1		1	1	1		0.955161	1	1		Caveolin-1 OS=Ornithorhynchus anatinus GN=CAV1 PE=3 SV=1	Q07E02	2e-38		PREDICTED: caveolin-1-like [Aplysia californica]	Aplysia californica	524908887	8e-66
Eti000153	695.33	359.59	448.86		895.17	971.41	907.19		289.23	429.16	1278.1		165.56	205.75	279.24		0.824225	1.00402	0.882005		-0.794255	-0.220744	1.44001		-1.64109	-1.32497	-0.914932		1	0.836878	1		1	1	0.735272		0.648077	0.751682	1		60S ribosomal protein L30 OS=Spodoptera frugiperda GN=RpL30 PE=3 SV=1	P58375	5e-59		PREDICTED: 60S ribosomal protein L30-like [Aplysia californica]	Aplysia californica	524912191	4e-70
Eti000154	607.13	624.04	701.26		564.38	969.46	642.02		490.33	527.34	942.82		238.88	245.46	339.22		-0.199356	0.642558	0.0250606		-0.391118	-0.282324	0.643142		-1.47074	-1.42888	-0.992889		1	0.978767	1		1	1	1		0.710434	0.695539	1		ATP synthase subunit beta, mitochondrial OS=Hemicentrotus pulcherrimus PE=2 SV=1	Q25117	0		PREDICTED: ATP synthase subunit beta, mitochondrial-like [Aplysia californica]	Aplysia californica	524903383	0
Eti000156	584.63	531.96	556.27		608.68	942.38	791.14		361.46	374.09	827.26		275.97	303.21	378.48		0.116765	0.808868	0.533474		-0.624012	-0.570536	0.661578		-1.05554	-0.917009	-0.627808		1	0.920198	1		1	1	1		0.897062	0.883344	1		60S ribosomal protein L11 OS=Pongo abelii GN=RPL11 PE=2 SV=3	Q5RC11	7e-108		PREDICTED: 60S ribosomal protein L11-like [Aplysia californica]	Aplysia californica	524901357	4e-110
Eti000157	651.76	420.03	406.99		508.83	841.7	629.92		559.51	684.55	721.86		341.85	378.21	371.63		0.0337066	0.821618	0.380158		0.181677	0.476964	0.640335		-0.571126	-0.422589	-0.478534		1	0.926051	1		1	1	1		1	0.995627	1		Polyadenylate-binding protein 1 OS=Mus musculus GN=Pabpc1 PE=1 SV=2	P29341	0		PREDICTED: polyadenylate-binding protein 1-B-like isoform X2 [Aplysia californica]	Aplysia californica	524916989	0
Eti000158	739.86	621.01	701.02		540.83	755.07	647.12		304.82	228.09	792.88		336.19	382.26	442.27		-0.355512	0.187551	-0.0582505		-1.17155	-1.58591	0.29856		-1.07249	-0.884427	-0.704729		1	1	1		1	0.922815	1		0.884625	0.889082	1		60S ribosomal protein L36 OS=Ixodes scapularis GN=RpL36 PE=3 SV=1	Q4PM12	1e-41		PREDICTED: 60S ribosomal protein L36 [Aplysia californica]	Aplysia californica	524878057	4e-55
Eti000161	289.2	81.27	182.31		1623.06	1055.96	310.3		228.22	132.09	386.41		547.31	111.96	1260.94		3.12526	2.56725	0.776777		0.306847	-0.477152	1.15677		1.52691	-0.759547	2.70331		0.0467293	0.0954987	1		1	1	0.917368		0.534993	0.951288	0.0427234		Hemagglutinin/amebocyte aggregation factor OS=Limulus polyphemus PE=1 SV=1	Q01528	1e-22		predicted protein, partial [Nematostella vectensis]	Nematostella vectensis	156367410	8e-25
Eti000162	523.42	432.43	498.45		571.02	854.85	745.51		316.64	350.9	1172.29		182.25	211.31	299.16		0.226485	0.870099	0.649538		-0.613036	-0.460828	1.36633		-1.45208	-1.23598	-0.765092		1	0.894756	1		1	1	0.761823		0.719451	0.771332	1		40S ribosomal protein S12 OS=Gallus gallus GN=RPS12 PE=1 SV=2	P84175	2e-52		PREDICTED: 40S ribosomal protein S12-like [Aplysia californica]	Aplysia californica	524865140	6e-59
Eti000163	1235.34	713.55	507.51		602.79	726.98	703.7		128.86	199.71	884.23		151.66	98.78	196.02		-0.45579	-0.123632	-0.194075		-2.67098	-2.03443	0.199035		-2.47786	-3.09368	-2.1355		1	1	1		0.74441	0.801676	1		0.342404	0.151591	0.467781		Gigasin-3a (Fragment) OS=Crassostrea gigas PE=1 SV=1	P86786	2e-30		hypothetical protein LOTGIDRAFT_190352, partial [Lottia gigantea]	Lottia gigantea	556104194	6e-128
Eti000166	480.33	348.05	399.46		665.73	799.15	785.44		329.52	393.76	1277.06		148.8	174.29	254.07		0.691214	1.01635	0.96821		-0.312201	-0.0512134	1.73313		-1.50119	-1.27043	-0.75736		1	0.816338	1		1	1	0.497165		0.692408	0.757826	1		Ubiquitin-60S ribosomal protein L40 OS=Drosophila melanogaster GN=RpL40 PE=1 SV=2	P18101	7e-38		Ubiquitin [Crassostrea gigas]	Crassostrea gigas	405951523	2e-37
Eti000167	576.36	437.45	497.88		765.4	738.24	713.93		259.88	288.57	1009.66		181.18	213.14	322.52		0.592693	0.602151	0.530729		-0.954438	-0.799319	1.09443		-1.517	-1.2799	-0.712985		1	0.986749	1		1	1	0.907575		0.686871	0.758081	1		60S ribosomal protein L37 OS=Ictalurus punctatus GN=rpl37 PE=3 SV=3	Q90YT1	1e-40		60S ribosomal protein L37 [Aplysia californica]	Aplysia californica	325296947	1e-51
Eti000168	537.69	378.24	422.42		582.35	773.17	773.22		283.68	316.79	1303.12		161.95	196.93	251.12		0.373484	0.844088	0.820936		-0.652971	-0.489543	1.63762		-1.5037	-1.21883	-0.898749		1	0.910251	1		1	1	0.581808		0.70072	0.782852	1		40S ribosomal protein S18 OS=Branchiostoma belcheri GN=RPS18 PE=2 SV=1	Q8ISP0	2e-65		PREDICTED: 40S ribosomal protein S18-like [Aplysia californica]	Aplysia californica	524877129	4e-66
Eti000169	3.09	2065.94	1905.01		76.87	5.74	285.2		286.16	277.99	866.89		64.97	47.82	43.96		-4.10784	-7.78971	-2.1779		-2.2008	-2.24021	-0.510038		-4.3824	-4.82184	-4.97459		1	0.203479	1		1	1	1		0.609738	0.527489	0.520944		Cerebral peptide 1 OS=Aplysia californica PE=1 SV=2	Q10998	1e-31		cerebral peptide 1 precursor [Aplysia californica]	Aplysia californica	325297106	8e-30
Eti000170	11.02	3181.51	1857.2		78.77	35.63	183.42		171.6	25.09	219.62		7.76	12.79	8.81		-4.4188	-5.50294	-3.16107		-3.28579	-6.05702	-2.83727		-7.79467	-7.0708	-7.63992		1	0.349905	1		1	0.491724	0.96558		0.107968	0.167367	0.121264		-	-	-		PREDICTED: uncharacterized protein LOC101862063 [Aplysia californica]	Aplysia californica	524901165	5e-12
Eti000172	607.83	520.98	653.16		445.13	659.69	624.61		376.08	300.32	732.47		185.65	197.42	353.82		-0.425476	0.203687	0.101783		-0.657272	-0.977901	0.395337		-1.7179	-1.62654	-0.815451		1	1	1		1	1	1		0.592317	0.608551	1		ATP synthase F(0) complex subunit C2, mitochondrial OS=Mus musculus GN=Atp5g2 PE=2 SV=2	P56383	4e-21		PREDICTED: ATP synthase lipid-binding protein, mitochondrial-like isoform X2 [Aplysia californica]	Aplysia californica	524890289	1e-51
Eti000173	612.92	794.22	603.45		420.84	517.57	505.26		208.4	323.15	906.83		261.97	205.92	282.35		-0.680233	-0.320375	-0.377961		-1.68357	-1.04698	0.529572		-1.39572	-1.74028	-1.31573		1	1	1		1	1	1		0.759704	0.574476	0.916937		-	-	-		PREDICTED: uncharacterized protein LOC101861622 [Aplysia californica]	Aplysia californica	524911523	1e-74
Eti000174	445.49	386.65	484.03		757.35	671.52	636.59		217.32	313.57	951.11		153.53	203.64	316.48		0.7785	0.666419	0.56632		-1.01126	-0.478543	1.2093		-1.5548	-1.14466	-0.539176		1	0.973483	1		1	1	0.861388		0.670396	0.806749	1		40S ribosomal protein S30 OS=Rattus norvegicus GN=Fau PE=1 SV=1	P62864	7e-19		PREDICTED: polyubiquitin-C-like isoform X1 [Aplysia californica]	Aplysia californica	524892033	3e-63
Eti000176	2.9	2687.86	1124.62		90.44	39.21	119.42		402.27	136.67	571.51		50.15	69.07	63		-3.81578	-4.96115	-3.37644		-1.65369	-3.2088	-1.0536		-4.70004	-4.23576	-4.39969		1	0.553932	1		1	1	1		0.574819	0.628066	0.671857		Aplysianin-A OS=Aplysia kurodai PE=1 SV=1	Q17043	4e-119		PREDICTED: L-amino-acid oxidase-like [Aplysia californica]	Aplysia californica	524895198	1e-114
Eti000178	791.04	460.25	495.4		463.75	551.23	594.47		293.65	386.27	882.88		98.42	115.51	134.25		-0.340494	-0.0294001	0.0561899		-0.988648	-0.588753	0.690388		-2.60777	-2.37395	-2.18763		1	1	1		1	1	1		0.251489	0.335334	0.389946		Millepora cytotoxin-1 OS=Millepora dichotoma PE=1 SV=1	A8QZJ5	3e-22		Hemagglutinin/amebocyte aggregation factor [Crassostrea gigas]	Crassostrea gigas	405972104	4e-24
Eti000181	576.34	401.38	473.1		508.35	699.19	603.88		260.04	239.92	756.72		198.9	229.44	282.09		0.0613002	0.582826	0.348154		-0.894581	-1.00647	0.737335		-1.32331	-1.1146	-0.84711		1	0.989584	1		1	1	1		0.797875	0.819918	1		40S ribosomal protein S17 OS=Homo sapiens GN=RPS17 PE=1 SV=2	P08708	2e-72		PREDICTED: 40S ribosomal protein S17-like [Aplysia californica]	Aplysia californica	524900677	6e-76
Eti000183	446.44	293.7	365.36		443.86	737.97	663.02		361.41	481.42	666.69		222.5	208.58	272.58		0.25761	1.0527	0.874957		-0.0275947	0.390251	0.946589		-0.769522	-0.860018	-0.504588		1	0.801835	1		1	1	0.97698		0.985366	0.900644	1		Histone H3.3 OS=Xenopus tropicalis GN=TGas113e22.1 PE=1 SV=3	Q6P823	7e-89		PREDICTED: histone H3.3-like, partial [Callithrix jacchus]	Callithrix jacchus	390459803	4e-87
Eti000184	553.36	339.01	386.75		535.82	688.93	646.55		242.2	246.1	882.79		175.25	182.64	252.57		0.317956	0.742259	0.627415		-0.816511	-0.789156	1.14038		-1.32523	-1.26298	-0.825915		1	0.948908	1		1	1	0.901549		0.803566	0.773538	1		40S ribosomal protein S11 OS=Xenopus laevis GN=rps11 PE=2 SV=1	P41115	6e-74		PREDICTED: 40S ribosomal protein S11-like [Aplysia californica]	Aplysia californica	524916511	6e-87
Eti000186	412.87	332.76	525.67		478.1	395.73	544.12		590.88	369.92	281.41		347.33	411.5	427.47		0.165479	-0.0458484	0.390573		0.482706	-0.189068	-0.496971		-0.32608	-0.0788198	-0.0545566		1	1	1		1	1	1		1	1	1		Cysteine-rich protein 1 OS=Bos taurus GN=CRIP1 PE=3 SV=3	Q56K04	2e-38		PREDICTED: cysteine-rich protein 1 [Pseudopodoces humilis]	Pseudopodoces humilis	543370959	2e-38
Eti000190	950.11	1226.22	974.55		283.78	231.3	404.09		103.98	147.55	298.46		87.3	70.46	133.77		-1.89666	-2.13032	-1.34828		-3.33443	-2.82591	-1.72167		-3.62888	-3.93547	-3.04137		1	0.432927	1		0.240346	0.338063	0.815267		0.0358461	0.0217077	0.110822		Golgi-associated plant pathogenesis-related protein 1 OS=Homo sapiens GN=GLIPR2 PE=1 SV=3	Q9H4G4	2e-35		Golgi-associated plant pathogenesis-related protein 1 [Crassostrea gigas]	Crassostrea gigas	405959589	6e-40
Eti000191	438.35	362.23	418.69		451.27	641.71	520.94		248.42	277.21	778.6		207.99	243.56	299.67		0.141259	0.710706	0.38671		-0.708832	-0.546619	1.03027		-1.0072	-0.776748	-0.508232		1	0.953203	1		1	1	0.929654		0.915129	0.925957	1		60S ribosomal protein L28 OS=Mus musculus GN=Rpl28 PE=1 SV=2	P41105	4e-29		PREDICTED: 60S ribosomal protein L28-like [Aplysia californica]	Aplysia californica	524885029	7e-53
Eti000192	524.07	362.07	404.96		523.25	630.92	540.21		175.9	241.37	668.58		188.79	262.83	289.69		0.270777	0.602513	0.35537		-1.29065	-0.830086	0.72652		-1.23083	-0.750769	-0.640885		1	0.986594	1		1	1	1		0.828399	0.932733	1		60S ribosomal protein L38 OS=Branchiostoma belcheri GN=RPL38 PE=3 SV=1	Q95V84	3e-36		PREDICTED: 60S ribosomal protein L38-like isoform X1 [Aplysia californica]	Aplysia californica	524884362	1e-36
Eti000193	470.03	339.99	366.22		347.38	665.93	638.6		357.33	445.03	859.26		74.15	100.67	143.27		-0.185567	0.815008	0.731323		-0.133676	0.187152	1.22315		-2.44444	-2.00057	-1.52219		1	0.919196	1		1	1	0.85503		0.279331	0.453095	0.787319		Putative calmodulin-like protein 6 OS=Oryza sativa subsp. japonica GN=CML6 PE=3 SV=1	Q2R1Z5	7e-12		Calcium-dependent protein kinase isoform 2 [Crassostrea gigas]	Crassostrea gigas	405974628	5e-33
Eti000194	495.14	299.56	347.33		460.29	646.96	556.65		235.78	244.35	799.52		193.83	234.57	286		0.262234	0.81516	0.574975		-0.691624	-0.635954	1.16091		-1.01626	-0.738367	-0.483009		1	0.920736	1		1	1	0.888603		0.922095	0.93905	1		60S ribosomal protein L34 OS=Mus musculus GN=Rpl34 PE=3 SV=2	Q9D1R9	2e-40		PREDICTED: 60S ribosomal protein L34-like [Aplysia californica]	Aplysia californica	524876116	3e-69
Eti000195	459.39	437.43	355.76		406.05	615.09	497.6		152.69	285.23	1190.49		126.78	97.16	169.43		-0.0506219	0.610058	0.281177		-1.45088	-0.545446	1.6034		-1.76123	-2.14243	-1.37091		1	0.985888	1		1	1	0.602364		0.576573	0.400264	0.8779		-	-	-		PREDICTED: uncharacterized protein LOC101861622 [Aplysia californica]	Aplysia californica	524911523	1e-114
Eti000197	492.73	497.17	539.21		380.54	568.51	377.39		327.96	221.26	447.88		291.73	276.99	311.67		-0.430502	0.210064	-0.404037		-0.633917	-1.19792	-0.0932453		-0.845057	-0.91711	-0.777702		1	1	1		1	1	1		0.969862	0.884352	1		Glyceraldehyde-3-phosphate dehydrogenase OS=Pelodiscus sinensis GN=GAPDH PE=2 SV=1	Q5R2J2	1e-136		glyceraldehyde-3-phosphate dehydrogenase-like [Aplysia californica]	Aplysia californica	526117385	5e-144
Eti000198	392.08	440.69	377.7		372.99	457.19	401.37		331.25	348.91	457.47		392.92	358	399.24		-0.122633	0.232418	0.0216347		-0.283068	-0.204446	0.274061		-0.0789905	-0.210565	-0.0839927		1	1	1		1	1	1		1	1	1		Lysosomal acid phosphatase OS=Bos taurus GN=ACP2 PE=2 SV=1	Q0P5F0	8e-79		PREDICTED: lysosomal acid phosphatase-like isoform X3 [Aplysia californica]	Aplysia californica	524880630	1e-144
Eti000199	616.41	368.4	372.42		472.42	593.16	591.24		234.69	251.54	710.35		162.43	141.34	168.39		0.0500208	0.440214	0.412187		-0.948218	-0.843795	0.740583		-1.52112	-1.71896	-1.49703		1	1	1		1	1	1		0.71472	0.604432	0.825295		Cysteine-rich secretory protein LCCL domain-containing 2 OS=Bos taurus GN=CRISPLD2 PE=2 SV=1	A6QLZ7	3e-17		Cysteine-rich secretory protein LCCL domain-containing 2 [Crassostrea gigas]	Crassostrea gigas	405965644	1e-42
Eti000200	391.25	374.69	402.06		347.33	691.84	393.12		329.76	361.67	775.75		174.93	182.25	243.81		-0.173944	0.881655	0.043184		-0.237732	-0.100621	1.08753		-1.19461	-1.13278	-0.743621		1	0.894756	1		1	1	0.912166		0.846686	0.810491	1		ATP synthase subunit alpha, mitochondrial OS=Pongo abelii GN=ATP5A1 PE=2 SV=1	Q5R546	0		PREDICTED: ATP synthase subunit alpha, mitochondrial-like [Aplysia californica]	Aplysia californica	524894502	0
Eti000202	2.67	1628.88	1928.06		55.43	9.9	200.63		149.44	124.58	329.18		64.79	67.73	54.85		-4.42043	-6.84419	-2.52585		-2.97806	-3.23785	-1.74779		-4.22638	-4.15964	-4.49504		1	0.270563	1		1	1	1		0.633181	0.627885	0.630942		Transposon Ty3-I Gag-Pol polyprotein OS=Saccharomyces cerevisiae (strain ATCC 204508 / S288c) GN=TY3B-I PE=3 SV=2	Q7LHG5	1e-94		PREDICTED: similar to putative gag-pol protein [Tribolium castaneum]	Tribolium castaneum	189242090	0
Eti000203	343.67	83.58	211.16		619.57	505.98	711.45		447.06	577.28	871.8		36.66	53.52	67.05		1.52791	1.29788	1.76593		1.06911	1.44267	2.12261		-2.58102	-2.03236	-1.73755		1	0.725705	1		1	0.891804	0.375301		0.380612	0.561561	0.800478		60S ribosome subunit biogenesis protein NIP7 homolog OS=Tetraodon nigroviridis GN=nip7 PE=3 SV=1	Q4T2X8	1e-94		PREDICTED: 60S ribosome subunit biogenesis protein NIP7 homolog [Aplysia californica]	Aplysia californica	524874558	9e-113
Eti000205	598.97	291.13	328.91		382.41	525.73	562.01		452.46	374.78	473.34		111	128.06	174.12		-0.100837	0.420392	0.493154		0.153076	-0.114149	0.308995		-1.9162	-1.70706	-1.29439		1	1	1		1	1	1		0.557631	0.626223	0.971518		Calmodulin-4 OS=Mus musculus GN=Calm4 PE=2 SV=2	Q9JM83	4e-11		Calcium-dependent protein kinase isoform 2 [Crassostrea gigas]	Crassostrea gigas	405974628	2e-31
Eti000206	651.42	448.82	482.97		354.94	372.46	370.52		291.67	261.88	230.93		282.32	249.11	334.8		-0.583461	-0.452279	-0.483048		-0.855583	-1.0068	-1.10138		-0.944682	-1.12251	-0.72656		1	1	1		1	1	1		0.94133	0.822496	1		Elongation factor 1-gamma OS=Mus musculus GN=Eef1g PE=1 SV=3	Q9D8N0	9e-147		PREDICTED: elongation factor 1-gamma-like [Aplysia californica]	Aplysia californica	524864622	0
Eti000207	390.73	314.11	425.54		402.43	561.77	503.58		215.78	256.82	773.49		114.52	133.03	189.59		0.0857045	0.628378	0.447516		-0.801939	-0.547026	1.13038		-1.75798	-1.53943	-1.05871		1	0.979135	1		1	1	0.892414		0.566547	0.63973	1		ATP synthase subunit g, mitochondrial OS=Rattus norvegicus GN=Atp5l PE=1 SV=2	Q6PDU7	4e-24		PREDICTED: ATP synthase subunit g, mitochondrial-like [Aplysia californica]	Aplysia californica	524882255	1e-50
Eti000210	719.48	74.43	113		255.44	1410.38	587.48		39.8	269.19	495.97		101.62	135.57	40.14		-0.263994	2.26398	0.976114		-2.93478	-0.171088	0.795151		-1.62386	-1.20509	-2.99128		1	0.366844	1		1	1	1		0.891022	0.922219	0.489065		Virulence metalloprotease OS=Vibrio anguillarum GN=empA PE=1 SV=1	P43147	1e-26		PREDICTED: uncharacterized protein LOC101851197 [Aplysia californica]	Aplysia californica	524887849	8e-81
Eti000211	374.42	336.93	362.28		378.38	467.38	437.42		271.24	273.72	515.49		246.67	253.33	301.04		0.0707191	0.437062	0.31843		-0.398401	-0.381305	0.619015		-0.57756	-0.536411	-0.318158		1	1	1		1	1	1		1	0.98185	1		60S ribosomal protein L35 OS=Rattus norvegicus GN=Rpl35 PE=1 SV=3	P17078	3e-34		PREDICTED: 60S ribosomal protein L35-like isoform X2 [Aplysia californica]	Aplysia californica	524887212	5e-43
Eti000214	408.29	366.02	387.46		397.48	459.07	340.46		382.92	250.58	447.55		216.48	167.58	312.36		0.0279076	0.29722	-0.157115		-0.0148585	-0.622761	0.301233		-0.879782	-1.24652	-0.378885		1	1	1		1	1	1		0.959009	0.768988	1		Y-box factor homolog OS=Aplysia californica PE=2 SV=1	P41824	2e-52		Y-box factor homolog [Aplysia californica]	Aplysia californica	325297104	2e-50
Eti000215	394.26	363.92	429.76		405.62	562.5	492.37		202.11	191.64	670.54		104.98	115.07	186.9		0.0256843	0.558763	0.343665		-0.968112	-1.04099	0.853004		-1.95534	-1.82019	-1.1512		1	0.989862	1		1	1	0.997696		0.480952	0.52061	1		Nucleoside diphosphate kinase A 1 OS=Bos taurus GN=NME1-1 PE=1 SV=3	P52174	3e-71		PREDICTED: nucleoside diphosphate kinase-like [Aplysia californica]	Aplysia californica	524878540	8e-96
Eti000216	361.14	477.8	506.95		329.04	371.58	471.35		297.38	276.93	295.3		252.74	192.91	276.84		-0.454752	-0.218042	0.10219		-0.58967	-0.688833	-0.508519		-0.866539	-1.25365	-0.763314		1	1	1		1	1	1		0.966703	0.773538	1		Peroxiredoxin-5, mitochondrial OS=Mus musculus GN=Prdx5 PE=1 SV=2	P99029	2e-44		PREDICTED: peroxiredoxin-5, mitochondrial-like [Aplysia californica]	Aplysia californica	524893098	8e-66
Eti000217	422.93	361.53	278.76		315.72	449.93	329.35		314.76	328.23	531.63		270.94	234.94	230.04		-0.177975	0.394695	-0.078568		-0.17174	-0.107195	0.675951		-0.430013	-0.632991	-0.694081		1	1	1		1	1	1		1	0.961723	1		Glutamine synthetase 2 cytoplasmic OS=Drosophila melanogaster GN=Gs2 PE=2 SV=3	P20478	0		hypothetical protein LOTGIDRAFT_184997 [Lottia gigantea]	Lottia gigantea	556116375	0
Eti000218	544.26	360.7	280.21		367.78	455.89	310.76		359.65	163.96	394.49		245.94	271.36	305.84		-0.115988	0.25564	-0.320715		-0.137553	-1.26651	0.0873487		-0.727831	-0.583163	-0.441226		1	1	1		1	1	1		0.999429	0.973491	1		-	-	-		PREDICTED: mucin-5AC-like [Aplysia californica]	Aplysia californica	524870982	3e-11
Eti000219	310.41	330.75	308.09		309.09	495.78	311.14		338.2	451.45	354.33		271.82	296.27	258.48		-0.0429974	0.700053	0.00491922		0.0976931	0.518159	0.256303		-0.259689	-0.13278	-0.360386		1	0.959278	1		1	1	1		1	1	1		Phosphoenolpyruvate carboxykinase [GTP], mitochondrial OS=Homo sapiens GN=PCK2 PE=1 SV=3	Q16822	0		PREDICTED: phosphoenolpyruvate carboxykinase [GTP], mitochondrial-like [Aplysia californica]	Aplysia californica	524894602	0
Eti000220	448.27	417.72	311.5		318.6	383.46	323.9		369.75	168.17	418.57		259.72	297.92	308.73		-0.311698	0.0171185	-0.249481		-0.0863524	-1.21894	0.184157		-0.637973	-0.437342	-0.416571		1	1	1		1	1	1		1	0.994337	1		-	-	-		hypothetical protein CGI_10019787 [Crassostrea gigas]	Crassostrea gigas	405964935	0
Eti000221	375.61	265.25	311.63		477.08	537.98	458.71		168.13	244.69	717.3		122.65	152.86	190.83		0.576754	0.811769	0.558585		-0.916601	-0.371067	1.26727		-1.41369	-1.09343	-0.80392		1	0.922717	1		1	1	0.830531		0.750499	0.829914	1		Pre-mRNA-processing factor 17 OS=Homo sapiens GN=CDC40 PE=1 SV=1	O60508	3e-159		hypothetical protein LOTGIDRAFT_205766 [Lottia gigantea]	Lottia gigantea	556100595	0
Eti000222	117.92	212.79	279.8		202.13	967.67	539.25		315.25	329.17	785.83		48.12	153.09	68.46		-0.0150646	2.3052	1.43906		0.63763	0.703257	2.04616		-2.11668	-0.444328	-1.63621		1	0.14867	1		1	1	0.335217		0.477174	0.995358	0.764953		Collagen alpha-6(VI) chain OS=Mus musculus GN=Col6a6 PE=1 SV=2	Q8C6K9	2e-51		PREDICTED: uncharacterized protein LOC101848762 [Aplysia californica]	Aplysia californica	524892586	0
Eti000223	10.92	1796.53	1481.65		44	8.47	126.16		117.23	96.39	173.96		58.43	44.52	45.71		-4.64015	-6.95435	-3.08231		-3.2158	-3.49617	-2.55377		-4.26274	-4.65237	-4.64533		0.907814	0.170263	1		1	0.922815	0.978096		0.508964	0.424855	0.422375		Ficolin-1 OS=Sus scrofa GN=FCN1 PE=1 SV=1	Q29042	4e-17		PREDICTED: angiopoietin-related protein 7-like isoform X1 [Aplysia californica]	Aplysia californica	524895981	9e-19
Eti000224	234.82	290.96	278.19		324.91	403.06	351.52		395.53	447.1	477.65		258.74	288.11	246.09		0.269556	0.641831	0.421549		0.564217	0.744708	0.927694		-0.0902815	0.0674838	-0.19071		1	0.978045	1		1	1	0.977725		1	1	1		Heterogeneous nuclear ribonucleoprotein R OS=Homo sapiens GN=HNRNPR PE=1 SV=1	O43390	5e-141		PREDICTED: heterogeneous nuclear ribonucleoprotein R-like isoform X2 [Aplysia californica]	Aplysia californica	524883762	0
Eti000225	81.84	411.62	257.75		318.31	404.65	303.58		267.52	217.6	1145.88		156.84	165.38	252.23		0.342014	0.748887	0.31201		0.101223	-0.194007	2.29233		-0.711549	-0.632559	-0.0546031		1	0.975768	1		1	1	0.309933		1	0.985274	1		Hephaestin-like protein 1 OS=Mus musculus GN=Hephl1 PE=2 SV=2	Q3V1H3	0		PREDICTED: hephaestin-like protein 1 [Ovis aries]	Ovis aries	426251437	0
Eti000226	226.24	164.65	203.86		266.86	440.02	337.15		392.45	449.35	783.7		159.16	285.09	227.59		0.418473	1.20152	0.794238		0.986193	1.1857	2.07478		-0.357865	0.485764	0.13003		1	0.683491	1		1	0.935125	0.231592		1	0.947305	1		Superoxide dismutase [Cu-Zn] OS=Cavia porcellus GN=SOD1 PE=1 SV=3	P33431	3e-30		PREDICTED: uncharacterized protein LOC101855342 isoform X1 [Aplysia californica]	Aplysia californica	524886311	3e-41
Eti000230	320.43	557.98	479.05		277.2	406.38	301.68		211.52	213.91	374.87		224.38	168.12	287.97		-0.713823	-0.100933	-0.553414		-1.09333	-1.0737	-0.176217		-1.05054	-1.46436	-0.71871		1	1	1		1	1	1		0.911963	0.696641	1		Protein transport protein Sec61 subunit alpha isoform B OS=Oncorhynchus mykiss GN=sec61ab PE=2 SV=3	Q98SN8	0		PREDICTED: protein transport protein Sec61 subunit alpha isoform 2-like [Aplysia californica]	Aplysia californica	524897997	0
Eti000232	308.99	521.15	425.55		241.64	361.33	258.52		286.66	247.37	490.55		204.91	218.12	235.05		-0.799869	-0.158343	-0.664049		-0.542783	-0.752036	0.323847		-1.0695	-0.976728	-0.89961		1	1	1		1	1	1		0.879322	0.856598	1		Granulins OS=Homo sapiens GN=GRN PE=1 SV=2	P28799	4e-12		PREDICTED: neurogenic locus notch homolog protein 1-like isoform X4 [Aplysia californica]	Aplysia californica	524867818	4e-18
Eti000233	40.91	32.35	48.32		467.95	362.17	221.25		243.98	474.35	557.65		311.32	215.83	822.43		3.52043	3.21223	2.4782		2.59244	3.55557	3.87561		2.90184	2.37607	4.27537		0.00245125	0.00359515	0.141276		0.0945332	0.00116045	0.000274437		0.00586657	0.049547	4.20562e-06		Glycine, glutamate and proline-rich protein OS=Lottia gigantea PE=1 SV=1	B3A0P5	6e-47		hypothetical protein LOTGIDRAFT_110722, partial [Lottia gigantea]	Lottia gigantea	556114351	1e-54
Eti000234	282.48	338.82	369.83		276.64	307.04	337.03		388.04	290.87	338.73		280.4	263.52	293.49		-0.263965	-0.0522488	0.0592439		0.235322	-0.176844	0.130215		-0.275745	-0.362599	-0.237963		1	1	1		1	1	1		1	1	1		Heterogeneous nuclear ribonucleoprotein D0 OS=Homo sapiens GN=HNRNPD PE=1 SV=1	Q14103	4e-37		PREDICTED: heterogeneous nuclear ribonucleoprotein D-like-B-like isoform X4 [Aplysia californica]	Aplysia californica	524888480	1e-68
Eti000235	266.77	233.64	247.23		272.59	435.69	295.79		352.67	358.39	574.43		194.4	257.17	220.38		0.119483	0.857544	0.27578		0.502185	0.529371	1.29704		-0.399301	0.00713753	-0.246239		1	0.901241	1		1	1	0.808209		1	1	1		Heterogeneous nuclear ribonucleoprotein A1 OS=Drosophila melanogaster GN=Hrb98DE PE=2 SV=1	P07909	8e-62		PREDICTED: heterogeneous nuclear ribonucleoprotein 87F-like isoform X3 [Aplysia californica]	Aplysia californica	524913818	1e-93
Eti000236	343.67	202.81	207.84		312.66	364.04	467.99		274.29	290.75	675.76		165.06	195.98	199.69		0.301869	0.583337	0.922316		0.124053	0.212579	1.51597		-0.650653	-0.400148	-0.403598		1	0.989862	1		1	1	0.689173		1	0.997774	1		Elongation factor 1-delta OS=Macaca fascicularis GN=EEF1D PE=2 SV=2	Q4R3D4	5e-44		PREDICTED: elongation factor 1-delta-like isoform X2 [Aplysia californica]	Aplysia californica	524882772	5e-68
Eti000237	5.51	1494.96	1490.17		43.42	7.82	120.36		102.08	137.41	162.38		53.7	44.33	33.47		-4.52054	-6.93366	-3.01184		-3.27767	-2.84599	-2.51655		-4.2465	-4.52115	-4.95669		1	0.205736	1		1	1	0.999925		0.565843	0.505598	0.428521		Ficolin-2 OS=Bos taurus GN=FCN2 PE=2 SV=1	Q5I2E5	4e-31		PREDICTED: angiopoietin-2-like [Aplysia californica]	Aplysia californica	524913789	1e-39
Eti000240	1331.52	117.73	162.52		504.42	735.01	476.81		84.62	10.27	178.27		16.98	0.45	18.08		-0.112894	0.493285	-0.155601		-2.67701	-5.71231	-1.51161		-5.03527	-10.2473	-4.97241		1	1	1		1	0.169152	1		0.125905	0.000784785	0.135921		Hepatic lectin OS=Gallus gallus PE=1 SV=1	P02707	6e-12		Putative tyrosinase-like protein tyr-3 [Crassostrea gigas]	Crassostrea gigas	405959193	1e-15
Eti000241	283.62	266.53	182.14		290.51	425.93	339.86		253.82	187.7	877.09		177.92	170.26	138.9		0.240006	0.853616	0.504777		0.0557584	-0.375548	1.93633		-0.498887	-0.559701	-0.884005		1	0.910251	1		1	1	0.36367		1	0.978199	1		Serpin B9 OS=Homo sapiens GN=SERPINB9 PE=1 SV=1	P50453	1e-50		hypothetical protein LOTGIDRAFT_129913, partial [Lottia gigantea]	Lottia gigantea	556097392	1e-58
Eti000242	204.23	225.76	131.37		190	301.2	187.17		247.9	626.5	757.75		245.91	278.72	171.35		0.0114538	0.73762	0.0281152		0.405416	1.74688	2.10925		0.351757	0.535057	-0.1976		1	0.946621	1		1	0.552093	0.234457		1	0.936027	1		Nuclear hormone receptor E75 OS=Metapenaeus ensis GN=E75 PE=2 SV=1	O77245	3e-21		PREDICTED: nuclear receptor ROR-beta-like [Aplysia californica]	Aplysia californica	524890231	2e-56
Eti000243	276.18	242.54	228.49		317.28	289.48	290.76		336.34	314.03	303.7		324.67	364.48	272.43		0.338909	0.268201	0.2514		0.434003	0.338936	0.377941		0.340909	0.510515	0.0598937		1	1	1		1	1	1		1	0.94364	1		-	-	-		PREDICTED: thyrotroph embryonic factor-like isoform X2 [Aplysia californica]	Aplysia californica	524894066	4e-41
Eti000244	539.08	41.93	35.19		472.33	620.78	595.39		168.27	217.71	488.71		159.65	47.19	159.29		1.17806	1.63554	1.5506		-0.29977	0.0779026	1.32912		-0.417024	-2.17249	-0.447471		1	0.774727	1		1	1	0.984085		1	0.779421	1		Putative methyltransferase DDB_G0268948 OS=Dictyostelium discoideum GN=DDB_G0268948 PE=1 SV=2	Q55EX9	2e-26		PREDICTED: putative methyltransferase DDB_G0268948-like isoform X1 [Aplysia californica]	Aplysia californica	524908170	2e-55
Eti000245	449.1	504.53	412.64		314.82	259.25	353.14		106.57	178.63	405.38		195.83	119.04	194.23		-0.541887	-0.76064	-0.3379		-2.09396	-1.34528	-0.0752008		-1.2585	-1.97403	-1.2982		1	0.99072	1		1	0.998392	1		0.815935	0.447114	0.917953		-	-	-		PREDICTED: neurocan core protein-like [Aplysia californica]	Aplysia californica	524872250	5e-17
Eti000246	509.97	225.57	221.82		330.13	636.57	460.51		109.28	157.04	557.62		77.58	75.88	106		0.0345228	1.04384	0.553169		-1.54923	-1.02168	0.892773		-2.08545	-2.11452	-1.66296		1	0.83448	1		1	1	0.999925		0.49803	0.467606	0.76605		-	-	-		Ag precursor [Aplysia californica]	Aplysia californica	325296727	4e-15
Eti000247	370.57	295.72	388.48		202	282.86	402.25		359.95	371.49	205.73		177.13	213.44	179.63		-0.808935	-0.26171	0.223209		0.0358203	0.0853889	-0.680428		-1.02933	-0.757572	-1.03706		1	1	1		1	1	1		0.913365	0.934217	1		-	-	-		PREDICTED: uncharacterized protein LOC101859607 [Aplysia californica]	Aplysia californica	524865008	2e-51
Eti000250	241.45	245.23	227.04		188.45	479.19	274.42		184.38	213.72	799.76		184.52	189.72	181.65		-0.345566	1.06223	0.234997		-0.366323	-0.149399	1.8419		-0.407381	-0.36456	-0.458067		1	0.786666	1		1	1	0.414288		1	0.99992	1		Alpha-amylase 1 OS=Mus musculus GN=Amy1 PE=1 SV=2	P00687	2e-153		PREDICTED: alpha-amylase-like [Aplysia californica]	Aplysia californica	524865822	0
Eti000252	364.43	334.62	333.77		268.22	493.89	385.85		177.86	220.07	423.07		123.33	121.81	151.75		-0.369925	0.572291	0.193161		-0.951574	-0.640521	0.389689		-1.52199	-1.5373	-1.25083		1	0.989862	1		1	1	1		0.681435	0.645915	0.953231		-	-	-		PREDICTED: uncharacterized protein LOC101857326 [Aplysia californica]	Aplysia californica	524880228	3e-12
Eti000254	232.97	101.07	110.31		478.97	842.02	575.27		127.74	242.07	477.29		30.8	60.05	62.86		1.67903	2.555	1.98185		-0.216401	0.710399	1.77604		-2.31045	-1.34439	-1.30924		0.885153	0.0826042	0.688354		1	1	0.539683		0.411128	0.767564	0.97729		Zonadhesin (Fragment) OS=Oryctolagus cuniculus GN=ZAN PE=2 SV=2	P57999	3e-23		PREDICTED: uncharacterized protein LOC101861283 [Aplysia californica]	Aplysia californica	524884642	2e-121
Eti000257	132.01	432.59	414.02		181.45	251.6	199.19		174.05	243.64	739.59		138.86	155.37	223.42		-0.850417	-0.31808	-0.677459		-0.899605	-0.411383	1.27905		-1.26795	-1.10324	-0.610228		1	1	1		1	1	0.880878		0.874252	0.864409	1		Cathepsin B OS=Homo sapiens GN=CTSB PE=1 SV=3	P07858	7e-97		PREDICTED: cathepsin B-like [Aplysia californica]	Aplysia californica	524886942	1e-111
Eti000258	239.66	255.18	313.12		381.73	402.47	288.2		200.96	227.89	543.16		103.95	118.39	184.95		0.495152	0.632703	0.12813		-0.419198	-0.233889	1.10617		-1.41237	-1.22203	-0.609111		1	0.978045	1		1	1	0.901549		0.73101	0.768988	1		Protein transport protein Sec61 subunit gamma OS=Xenopus laevis GN=sec61g PE=3 SV=1	Q66KU2	5e-24		PREDICTED: protein transport protein Sec61 subunit gamma-like isoform X2 [Aplysia californica]	Aplysia californica	524916053	1e-24
Eti000260	184.96	194.04	241.41		335.27	234.21	249.32		239.27	334.64	210.69		340.85	348.03	327.16		0.688855	0.232828	0.300087		0.213527	0.701173	0.120992		0.681777	0.714454	0.594556		1	1	1		1	1	1		0.948177	0.869336	1		Hydroxyacylglutathione hydrolase, mitochondrial OS=Xenopus tropicalis GN=hagh PE=2 SV=1	B4F6K2	3e-119		PREDICTED: hydroxyacylglutathione hydrolase, mitochondrial-like isoform X3 [Aplysia californica]	Aplysia californica	524879227	2e-147
Eti000263	130.11	214.87	208.56		396.47	220.83	271.1		322.62	298.33	145.15		311.36	315.56	349.47		1.09668	0.313506	0.586709		0.810218	0.700717	-0.25074		0.716606	0.738577	0.854989		1	1	1		1	1	1		0.939288	0.866214	1		Heat shock protein HSP 90-alpha OS=Homo sapiens GN=HSP90AA1 PE=1 SV=5	P07900	0		PREDICTED: heat shock protein HSP 90-alpha-like [Aplysia californica]	Aplysia californica	524892719	0
Eti000264	316.61	295.94	279.56		270.82	246.61	318.6		244.89	273.44	246.14		231.09	215.73	214.8		-0.144858	-0.218413	0.128003		-0.27913	-0.116188	-0.180451		-0.404927	-0.501429	-0.538401		1	1	1		1	1	1		1	0.986663	1		Charged multivesicular body protein 1b OS=Gallus gallus GN=CHMP1B PE=2 SV=1	Q5ZKX1	3e-66		PREDICTED: charged multivesicular body protein 1b-like [Aplysia californica]	Aplysia californica	524868169	3e-88
Eti000265	453.94	88.35	135.54		476.29	431.73	330.14		225.55	263.87	525.34		57.12	81.27	81.07		1.05808	0.978963	0.567908		-0.00879074	0.222811	1.30144		-2.03189	-1.52039	-1.55409		1	0.916718	1		1	1	0.907575		0.654822	0.791811	0.971895		-	-	-		PREDICTED: uncharacterized protein LOC101859417 [Aplysia californica]	Aplysia californica	524889318	4e-31
Eti000266	521.71	235.95	270.44		322.57	359.65	382.14		211.38	201.62	269.31		133.18	89.39	139.92		-0.101007	0.118015	0.182009		-0.69962	-0.76322	-0.25932		-1.4079	-1.98044	-1.36447		1	1	1		1	1	1		0.80067	0.524686	0.940897		Tropomyosin-2 OS=Biomphalaria glabrata PE=2 SV=1	P43689	3e-42		PREDICTED: tropomyosin-2-like isoform X2 [Aplysia californica]	Aplysia californica	524864518	3e-42
Eti000267	359.15	316.67	239.63		317.72	478.01	273.49		179.92	206.7	327.51		139.71	126.87	157.71		0.0471378	0.69802	-0.130752		-0.762603	-0.558449	0.193139		-1.16964	-1.30601	-1.02271		1	0.964754	1		1	1	1		0.860996	0.758503	1		S-adenosylmethionine synthase isoform type-2 OS=Rattus norvegicus GN=Mat2a PE=1 SV=1	P18298	0		PREDICTED: S-adenosylmethionine synthase isoform type-1-like [Aplysia californica]	Aplysia californica	524902240	0
Eti000268	289.77	192.04	186.56		254.03	348.92	388.43		239.85	233.61	364.1		194.08	248.4	177.57		0.177397	0.696894	0.828361		0.105377	0.0717729	0.798898		-0.242106	0.116711	-0.398122		1	0.963767	1		1	1	1		1	1	1		Ribosome biogenesis protein NSA2 homolog OS=Mus musculus GN=Nsa2 PE=2 SV=1	Q9CR47	1e-142		TGF beta-inducible nuclear protein [Aplysia californica]	Aplysia californica	325296819	3e-171
Eti000269	269.83	271.89	280.51		251.91	368.63	308.89		233.22	189.73	239.02		207.28	220.83	241.43		-0.13078	0.479897	0.201787		-0.231016	-0.524874	-0.104328		-0.443291	-0.349195	-0.251327		1	1	1		1	1	1		1	1	1		CUGBP Elav-like family member 2 OS=Xenopus tropicalis GN=celf2 PE=2 SV=1	A4IIM2	3e-81		PREDICTED: CUGBP Elav-like family member 2-like isoform X3 [Aplysia californica]	Aplysia californica	524884087	3e-126
Eti000270	378.48	365.67	279.73		288.99	332.33	280.67		97.46	176.43	512.15		130.09	86.89	148.62		-0.250486	0.0126559	-0.254196		-1.80794	-0.947777	0.677142		-1.43341	-2.01288	-1.26926		1	1	1		1	1	1		0.726475	0.424999	0.935525		-	-	-		PREDICTED: uncharacterized protein LOC101861622 [Aplysia californica]	Aplysia californica	524911523	7e-25
Eti000273	85.97	269.75	486.64		143.5	354.44	318.41		323.91	306.5	560.38		101.01	47.49	53.27		-0.970981	0.394409	0.217429		0.215798	0.139102	1.0968		-1.50783	-2.59426	-2.4595		1	1	1		1	1	0.973957		0.835492	0.417211	0.468458		Hemagglutinin/amebocyte aggregation factor OS=Limulus polyphemus PE=1 SV=1	Q01528	4e-25		Hemagglutinin/amebocyte aggregation factor [Crassostrea gigas]	Crassostrea gigas	405972106	3e-32
Eti000274	356.87	276.59	310.81		285.68	352.07	339.32		137.48	129.81	434.5		117.18	131.37	165.86		-0.150118	0.212937	0.13648		-1.19417	-1.27289	0.556954		-1.4668	-1.29919	-0.993566		1	1	1		1	1	1		0.713656	0.747104	1		60S ribosomal protein L44 OS=Caenorhabditis elegans GN=rpl-41 PE=3 SV=2	P48166	4e-41		PREDICTED: 60S ribosomal protein L44-like isoform X2 [Aplysia californica]	Aplysia californica	524885817	3e-51
Eti000276	334.43	191.67	242.48		259.71	343.19	376.67		210.82	182.85	486.89		97.02	130.96	149.3		0.00790522	0.47194	0.582868		-0.281477	-0.482643	1.01679		-1.44342	-1.00764	-0.8493		1	1	1		1	1	0.94893		0.743849	0.859721	1		Dynein light chain 2, cytoplasmic OS=Rattus norvegicus GN=Dynll2 PE=1 SV=1	Q78P75	5e-55		PREDICTED: dynein light chain 2, cytoplasmic isoform X1 [Mustela putorius furo]	Mustela putorius furo	511961116	1e-56
Eti000277	331.97	183.83	190.35		380.94	415.76	283.97		200.19	196.21	337.89		156.59	129.42	187.56		0.681836	0.869951	0.296365		-0.235272	-0.25986	0.610806		-0.631725	-0.903676	-0.399174		1	0.907604	1		1	1	1		1	0.895293	1		Aspartate--tRNA ligase, mitochondrial OS=Homo sapiens GN=DARS2 PE=1 SV=1	Q6PI48	2e-111		PREDICTED: aspartate--tRNA ligase, mitochondrial-like [Aplysia californica]	Aplysia californica	524903354	7e-136
Eti000278	500.73	55.53	89.6		182.98	941.31	432.57		32.65	198	366.04		60.12	94.72	33.43		-0.254989	2.17083	1.02471		-2.73034	-0.124089	0.847113		-1.89076	-1.23189	-2.76409		1	0.382747	1		1	1	1		0.803566	0.902208	0.530058		-	-	-		PREDICTED: uncharacterized protein LOC101851197 [Aplysia californica]	Aplysia californica	524887849	1e-15
Eti000281	271.57	212.41	253.58		217.74	422.26	333.64		208.26	218.52	437.03		110.83	123.71	160.59		-0.185306	0.831901	0.468916		-0.238162	-0.164849	0.922004		-1.19035	-1.02905	-0.683168		1	0.910251	1		1	1	0.977269		0.84696	0.840594	1		ATP synthase subunit gamma, mitochondrial OS=Drosophila melanogaster GN=ATPsyn-gamma PE=2 SV=2	O01666	3e-119		PREDICTED: ATP synthase subunit gamma, mitochondrial-like isoform X2 [Aplysia californica]	Aplysia californica	524917285	0
Eti000282	345.13	309.56	363		221.39	274.27	274.59		261.97	213.26	171.21		174.11	137.87	217.75		-0.624954	-0.254492	-0.275784		-0.370886	-0.663742	-0.893576		-1.00245	-1.33643	-0.707843		1	1	1		1	1	1		0.920022	0.741181	1		Cofilin OS=Ogataea parapolymorpha (strain DL-1 / ATCC 26012 / NRRL Y-7560) GN=COF1 PE=2 SV=1	Q96VU9	3e-21		PREDICTED: cofilin-like isoform X2 [Aplysia californica]	Aplysia californica	524901814	8e-39
Eti000283	230.86	196.82	248.11		388.93	376.04	319.35		153.52	253.69	606.48		48.84	53.15	84.27		0.778726	0.791516	0.532752		-0.551049	0.1774	1.5217		-2.24551	-2.12082	-1.48658		1	0.921817	1		1	1	0.641213		0.338446	0.377659	0.781703		Cytochrome b-c1 complex subunit 8 OS=Homo sapiens GN=UQCRQ PE=1 SV=4	O14949	6e-14		PREDICTED: cytochrome b-c1 complex subunit 8-like [Aplysia californica]	Aplysia californica	524899677	2e-30
Eti000285	294.7	211.38	204.93		147.91	347.17	218.65		195.38	284.12	637.82		104.11	148.43	137.34		-0.691713	0.600986	-0.0894187		-0.278843	0.265164	1.51904		-1.22902	-0.71486	-0.857227		1	0.984796	1		1	1	0.63895		0.819597	0.937057	1		Tubulin alpha-1D chain OS=Bos taurus GN=TUBA1D PE=1 SV=1	Q2HJ86	4e-132		alpha tubulin [Trichoplax adhaerens]	Trichoplax adhaerens	196001593	2e-132
Eti000286	239.42	168.34	164.25		173.32	547.04	220.11		211.9	268.29	528.68		124.44	132.44	150.74		-0.149128	1.57076	0.234066		0.151754	0.496375	1.56191		-0.658197	-0.565573	-0.409539		1	0.439474	1		1	1	0.643083		1	0.975094	1		Heterogeneous nuclear ribonucleoproteins A2/B1 OS=Pongo abelii GN=HNRNPA2B1 PE=2 SV=1	Q5RBU8	7e-58		PREDICTED: heterogeneous nuclear ribonucleoprotein A1-like [Aplysia californica]	Aplysia californica	524892173	3e-81
Eti000288	279.11	194.42	213.09		213.65	476.99	288.25		208.81	236.64	471.92		81.01	87.7	121.19		-0.110413	1.10999	0.360135		-0.13227	0.0523811	1.13509		-1.54025	-1.42321	-0.987178		1	0.75713	1		1	1	0.896925		0.675883	0.691245	1		Phosphate carrier protein, mitochondrial OS=Caenorhabditis elegans GN=F01G4.6 PE=2 SV=1	P40614	6e-59		PREDICTED: phosphate carrier protein, mitochondrial-like [Aplysia californica]	Aplysia californica	524886089	3e-71
Eti000289	197.97	224.57	229.67		228.6	243.04	200.44		260.16	320.05	243.93		230.21	259.7	223.83		0.0640046	0.213608	-0.087228		0.261528	0.564161	0.259844		0.0428267	0.219421	-0.0256987		1	1	1		1	1	1		1	0.998215	1		Peroxiredoxin-4 OS=Mus musculus GN=Prdx4 PE=1 SV=1	O08807	2e-108		PREDICTED: peroxiredoxin-4-like [Aplysia californica]	Aplysia californica	524891178	5e-138
Eti000290	331.57	243.62	324.55		156.02	215.96	353.75		273.36	310.27	164.84		135.75	185.3	154.28		-0.952712	-0.422086	0.266754		-0.132162	0.054539	-0.771289		-1.18425	-0.732562	-1.0276		1	1	1		1	1	1		0.853583	0.94044	1		-	-	-		PREDICTED: uncharacterized protein LOC101859607 [Aplysia californica]	Aplysia californica	524865008	2e-51
Eti000292	403.87	73.09	74.5		318.67	561.21	320.34		124.27	194.51	595.37		49.18	47.89	59.05		0.774173	1.65337	0.820209		-0.573239	0.0785949	1.77779		-1.95222	-1.98758	-1.71582		1	0.62204	1		1	1	0.72968		0.740931	0.685862	0.952618		Acetylcholinesterase OS=Torpedo californica GN=ache PE=1 SV=2	P04058	1e-123		PREDICTED: acetylcholinesterase-like [Aplysia californica]	Aplysia californica	524880447	2e-174
Eti000294	193.61	155.01	124.27		322.22	352.19	395.54		145.69	149.76	426.21		158.3	156.97	226.52		1.02011	1.21011	1.35433		-0.114216	-0.070348	1.52568		-0.0365741	-0.0460036	0.452402		1	0.69276	1		1	1	0.662992		1	1	1		Acetylcholine-binding protein OS=Lymnaea stagnalis PE=1 SV=1	P58154	2e-29		soluble acetylcholine receptor precursor [Aplysia californica]	Aplysia californica	325296909	4e-32
Eti000295	0.33	1193.03	1118.16		58.56	0.74	10.33		134.52	62.32	148.76		12.07	36.91	5.55		-3.71855	-9.95409	-6.18227		-2.50809	-3.61567	-2.27113		-6.0282	-4.41392	-7.17854		1	0.170263	1		1	1	1		0.496547	0.67715	0.330871		-	-	-		PREDICTED: uncharacterized protein LOC101861012 [Aplysia californica]	Aplysia californica	524913374	8e-12
Eti000296	229.38	618.33	431.18		105.41	163.24	366.49		76.75	148.81	390.58		80.57	64.02	101.56		-2.02168	-1.32981	-0.185443		-2.4691	-1.51079	-0.0296985		-2.44148	-2.77059	-2.13573		1	0.867262	1		0.917396	0.98342	1		0.360855	0.243759	0.470144		A disintegrin and metalloproteinase with thrombospondin motifs 18 OS=Mus musculus GN=Adamts18 PE=2 SV=2	Q4VC17	3e-11		hypothetical protein LOTGIDRAFT_174864 [Lottia gigantea]	Lottia gigantea	556107690	3e-26
Eti000297	295.75	238.68	281.58		239.47	326.64	304.95		153.48	115.63	405.02		113.08	133.71	166.99		-0.193695	0.31583	0.193499		-0.824197	-1.22885	0.666682		-1.30701	-1.06262	-0.772633		1	1	1		1	1	1		0.80018	0.833668	1		60S ribosomal protein L26 OS=Littorina littorea GN=RPL26 PE=2 SV=1	Q95WA0	7e-60		PREDICTED: 60S ribosomal protein L26-like [Aplysia californica]	Aplysia californica	524868604	2e-68
Eti000298	239.82	397.71	360.15		215.2	212.55	184.94		204.51	163.8	207.47		183.31	140.12	252.21		-0.634905	-0.59175	-0.815072		-0.697653	-1.01446	-0.58544		-0.897865	-1.28285	-0.465688		1	1	1		1	1	1		0.95978	0.768827	1		Protein disulfide-isomerase OS=Homo sapiens GN=P4HB PE=1 SV=3	P07237	0		Protein disulfide-isomerase [Crassostrea gigas]	Crassostrea gigas	405964146	0
Eti000299	202.03	259.55	219.91		134.38	292.31	208.51		184.13	274.83	614.64		99.02	137.32	126.03		-0.765248	0.416615	-0.0932233		-0.300751	0.280706	1.52966		-1.23752	-0.763635	-0.918138		1	1	1		1	1	0.611553		0.804476	0.922219	1		Tubulin alpha-8 chain (Fragment) OS=Gallus gallus PE=3 SV=1	P09645	7e-100		PREDICTED: tubulin alpha-1C chain-like [Tursiops truncatus]	Tursiops truncatus	470643071	1e-100
Eti000300	127.84	327.15	173.07		244.06	220.29	196.34		244.25	292.06	645.51		76.05	89.98	86.63		0.214549	0.12762	-0.0609838		0.225479	0.486548	1.72004		-1.50013	-1.25485	-1.34046		1	1	1		1	1	0.586456		0.763493	0.807071	0.964945		CD109 antigen OS=Homo sapiens GN=CD109 PE=1 SV=2	Q6YHK3	0		hypothetical protein LOTGIDRAFT_162872 [Lottia gigantea]	Lottia gigantea	556103565	0
Eti000301	156.58	276.75	323.92		146.27	316.07	263.15		147.43	272.89	470.67		97.56	112.55	116.6		-0.793098	0.37979	0.0928521		-0.770271	0.121312	0.995416		-1.40834	-1.19944	-1.17942		1	1	1		1	1	0.961028		0.772865	0.799549	1		-	-	-		PREDICTED: uncharacterized protein LOC101853874 [Aplysia californica]	Aplysia californica	524895595	1e-37
Eti000302	113.79	95.93	99.43		160.93	546	315.66		177.15	246.63	389.22		140.38	231.17	180.47		0.632931	2.45698	1.64336		0.782539	1.26394	2.0093		0.404848	1.12706	0.739253		1	0.0738378	1		1	0.897712	0.299719		1	0.674835	1		Cubilin OS=Homo sapiens GN=CUBN PE=1 SV=5	O60494	5e-102		PREDICTED: cubilin [Danio rerio]	Danio rerio	326679767	3e-138
Eti000304	238.78	291.87	289.28		252.71	250.16	226.3		177.82	219.94	212.93		177.59	158.69	184.65		-0.121243	-0.0745879	-0.242121		-0.617325	-0.307063	-0.266233		-0.661516	-0.821225	-0.633345		1	1	1		1	1	1		1	0.913363	1		Acid ceramidase OS=Bos taurus GN=ASAH1 PE=2 SV=3	Q17QB3	5e-131		PREDICTED: acid ceramidase-like [Aplysia californica]	Aplysia californica	524911272	0
Eti000307	149.59	323.27	419.4		334.2	207.97	378.66		192.99	120.67	103.89		119.65	91.05	218.21		0.163659	-0.459724	0.382294		-0.617077	-1.29135	-1.4198		-1.34928	-1.74069	-0.51065		1	1	1		1	1	0.954037		0.82962	0.63243	1		Calreticulin OS=Sus scrofa GN=CALR PE=1 SV=3	P28491	2e-177		calreticulin precursor [Aplysia californica]	Aplysia californica	325297040	0
Eti000308	214.82	169.88	193.93		209.41	294.7	316.23		242.81	247.35	230.5		202.24	159.68	172.4		0.108504	0.663012	0.741611		0.333199	0.363958	0.349075		0.0273228	-0.31083	-0.23092		1	0.973632	1		1	1	1		1	1	1		Gamma-aminobutyric acid receptor-associated protein OS=Rattus norvegicus GN=Gabarap PE=1 SV=1	P60517	4e-67		hypothetical protein LOTGIDRAFT_182626 [Lottia gigantea]	Lottia gigantea	556102699	1e-69
Eti000309	205.85	223	264.15		190.21	350.78	309.86		173.33	142.9	480.97		83.24	100.18	128.73		-0.288404	0.655875	0.454049		-0.411251	-0.686182	1.15211		-1.51167	-1.24178	-0.910739		1	0.973632	1		1	1	0.880878		0.680019	0.761746	1		ATP synthase-coupling factor 6, mitochondrial OS=Drosophila melanogaster GN=ATPsyn-Cf6 PE=3 SV=1	Q24407	2e-21		PREDICTED: ATP synthase-coupling factor 6, mitochondrial-like isoform X2 [Aplysia californica]	Aplysia californica	524873606	5e-58
Eti000310	256.32	192.12	256.05		296.9	276.51	325.09		170.88	140.51	372.23		106.61	100.83	156.05		0.328602	0.287514	0.49781		-0.456934	-0.735323	0.75691		-1.17965	-1.25765	-0.658077		1	1	1		1	1	1		0.848792	0.758503	1		Peptidyl-prolyl cis-trans isomerase FKBP1A OS=Bos taurus GN=FKBP1A PE=1 SV=2	P18203	6e-48		PREDICTED: similar to FK506-binding protein-like protein [Tribolium castaneum]	Tribolium castaneum	91086693	3e-48
Eti000311	209.02	345.2	249.18		186.68	185.98	195.93		204.18	189.5	204.37		248.43	236.19	193.33		-0.528422	-0.472637	-0.420316		-0.388741	-0.4929	-0.295582		-0.148003	-0.218242	-0.537885		1	1	1		1	1	1		1	1	1		Cathepsin L OS=Schistosoma mansoni GN=CL1 PE=2 SV=1	Q26534	2e-102		PREDICTED: cathepsin F-like isoform X1 [Aplysia californica]	Aplysia californica	524890700	0
Eti000312	210.59	254.11	230.16		181.85	218.66	227.95		258.84	246.5	216.27		211.43	198.54	192.55		-0.357706	-0.0303517	0.00670571		0.162533	0.0957303	-0.00537724		-0.171593	-0.259745	-0.334662		1	1	1		1	1	1		1	1	1		Acyl-CoA desaturase OS=Ovis aries GN=SCD PE=2 SV=1	O62849	2e-126		PREDICTED: acyl-CoA desaturase-like isoform X3 [Aplysia californica]	Aplysia californica	524915007	3e-154
Eti000313	149.83	63.25	52.49		232.58	323.71	308.38		212.92	372.64	475.86		120.85	166.15	160.35		1.37826	1.9174	1.82372		1.26174	2.07397	2.51307		0.402783	0.864891	0.783124		1	0.306443	0.971001		1	0.41333	0.136157		1	0.838932	1		Transforming growth factor-beta-induced protein ig-h3 OS=Mus musculus GN=Tgfbi PE=2 SV=1	P82198	2e-61		fasciclin-like protein precursor [Aplysia californica]	Aplysia californica	325296986	0
Eti000314	248.76	322.82	248.25		192.25	231.52	265.51		222.97	240.76	221.8		156.44	137.74	149		-0.516196	-0.186621	-0.0119667		-0.291704	-0.177356	-0.207562		-0.845156	-1.02612	-0.943634		1	1	1		1	1	1		0.969905	0.848151	1		Counting factor associated protein D OS=Dictyostelium discoideum GN=cfaD PE=1 SV=1	Q54TR1	5e-83		PREDICTED: counting factor associated protein D-like [Aplysia californica]	Aplysia californica	524898859	0
Eti000316	258.61	203.43	224.42		196.27	305.48	278.57		213.54	209.41	242.53		153.6	148.93	193.77		-0.231734	0.468216	0.312		-0.0988981	-0.123009	0.175819		-0.616301	-0.658133	-0.309049		1	1	1		1	1	1		1	0.953153	1		Protein SET OS=Rattus norvegicus GN=Set PE=2 SV=2	Q63945	1e-102		PREDICTED: protein SET-like isoform X1 [Aplysia californica]	Aplysia californica	524916644	7e-134
Eti000317	226.4	230.31	234.17		187.27	188.03	180.44		230.91	215.74	166.83		246.76	230.48	251.12		-0.30744	-0.240152	-0.322685		0.00576429	-0.0884988	-0.372046		0.0592981	-0.036491	0.0565462		1	1	1		1	1	1		1	1	1		Histone-lysine N-methyltransferase SETMAR OS=Homo sapiens GN=SETMAR PE=1 SV=1	Q53H47	9e-42		PREDICTED: histone-lysine N-methyltransferase SETMAR-like [Aplysia californica]	Aplysia californica	524896544	3e-88
Eti000318	246.11	175.79	184.4		171.58	441.03	253.51		180.83	213.89	431.92		80.7	85.79	113.95		-0.247201	1.17634	0.354318		-0.160417	0.0859942	1.18663		-1.36651	-1.27554	-0.896525		1	0.706473	1		1	1	0.865817		0.759725	0.749509	1		Phosphate carrier protein, mitochondrial OS=Mus musculus GN=Slc25a3 PE=1 SV=1	Q8VEM8	3e-96		PREDICTED: phosphate carrier protein, mitochondrial-like [Aplysia californica]	Aplysia californica	524882482	7e-124
Eti000320	261.94	51.24	50.37		246.7	472.62	467.28		129.31	187.36	592.13		24.67	27.48	46.22		1.00624	2.00686	1.96631		0.0855204	0.625943	2.37132		-2.3456	-2.18749	-1.46761		1	0.387274	1		1	1	0.350923		0.575428	0.607695	1		Golgi-associated plant pathogenesis-related protein 1 OS=Mus musculus GN=Glipr2 PE=2 SV=3	Q9CYL5	4e-22		Golgi-associated plant pathogenesis-related protein 1 [Crassostrea gigas]	Crassostrea gigas	405959589	7e-31
Eti000323	129.37	109.74	104.83		276.31	466.01	285.54		167.38	265.86	488.61		68.76	68.31	94.99		1.25863	2.07431	1.34459		0.546419	1.21795	2.18318		-0.779069	-0.785707	-0.341023		1	0.170263	1		1	0.92028	0.182143		0.980576	0.919717	1		Selenide, water dikinase OS=Drosophila melanogaster GN=SelD PE=1 SV=1	O18373	0		PREDICTED: LOW QUALITY PROTEIN: selenide, water dikinase-like [Megachile rotundata]	Megachile rotundata	383860524	0
Eti000324	258.76	223.04	257.28		231.4	273.95	265.1		118.84	108.77	380.27		110.34	131.88	160.52		-0.100008	0.205002	0.134654		-1.0502	-1.17389	0.718768		-1.19933	-0.939382	-0.686488		1	1	1		1	1	1		0.843758	0.871367	1		60S ribosomal protein L32 OS=Spodoptera frugiperda GN=RpL32 PE=2 SV=1	Q962T1	5e-58		PREDICTED: 60S ribosomal protein L32-like [Aplysia californica]	Aplysia californica	524880074	2e-76
Eti000325	261.41	151.44	219.95		164.74	289.11	230.6		211.5	152.62	220.41		152.12	221.59	244.23		-0.367617	0.505586	0.15608		0.00443211	-0.462167	0.154513		-0.5131	0.0321857	0.141993		1	0.997557	1		1	1	1		1	1	1		Calmodulin OS=Metridium senile PE=1 SV=3	Q95NR9	4e-93		PREDICTED: calmodulin-like [Pundamilia nyererei]	Pundamilia nyererei	548401787	9e-94
Eti000326	225.19	145.05	164.54		280.3	370.67	325.01		108.39	136.83	506.95		61.81	76.73	108.92		0.641557	1.1065	0.893548		-0.717975	-0.37749	1.59857		-1.57032	-1.2556	-0.780928		1	0.76816	1		1	1	0.611553		0.675602	0.771476	1		40S ribosomal protein S19 OS=Argopecten irradians GN=RPS19 PE=2 SV=1	Q8ITC3	6e-60		PREDICTED: 40S ribosomal protein S19 [Aplysia californica]	Aplysia californica	524873600	2e-75
Eti000327	284.6	211.97	244.31		204.75	223.46	270.85		176.3	152.5	259.7		142.48	158.22	169.43		-0.280813	-0.093165	0.161068		-0.48537	-0.69072	0.164225		-0.834796	-0.680959	-0.612839		1	1	1		1	1	1		0.969905	0.948812	1		ATP synthase subunit b, mitochondrial OS=Drosophila melanogaster GN=ATPsyn-b PE=2 SV=2	Q94516	1e-43		PREDICTED: ATP synthase subunit b, mitochondrial-like [Aplysia californica]	Aplysia californica	524895077	9e-146
Eti000328	92.99	393.71	456.12		61.32	72.32	456.52		338.01	220.64	273.84		30.19	38.79	62.93		-2.36032	-2.06183	0.574182		0.113289	-0.499105	-0.0993211		-3.41372	-3.05005	-2.38279		1	0.633711	1		1	1	1		0.170559	0.259531	0.486764		Tenascin-R OS=Homo sapiens GN=TNR PE=1 SV=3	Q92752	3e-35		PREDICTED: angiopoietin-related protein 7-like isoform X1 [Aplysia californica]	Aplysia californica	524895981	1e-41
Eti000329	188.25	197.25	172		163.74	328.64	242.85		179.97	222.09	249.38		161.73	196.68	182.46		-0.192328	0.874393	0.414905		-0.044988	0.262292	0.516817		-0.241411	0.0435501	-0.095466		1	0.887192	1		1	1	1		1	1	1		CCHC-type zinc finger protein CG3800 OS=Drosophila melanogaster GN=CG3800 PE=1 SV=1	Q8T8R1	3e-24		PREDICTED: DNA-binding protein HEXBP-like isoform X4 [Aplysia californica]	Aplysia californica	524902885	7e-75
Eti000334	171.07	217.98	223.23		192.89	222.66	188.98		215.08	234.5	260.49		157.35	170.8	189.3		-0.0893568	0.179046	-0.0803634		0.0787648	0.207086	0.446262		-0.414399	-0.293423	-0.175785		1	1	1		1	1	1		1	1	1		Plasminogen activator inhibitor 1 RNA-binding protein OS=Homo sapiens GN=SERBP1 PE=1 SV=2	Q8NC51	8e-17		PREDICTED: plasminogen activator inhibitor 1 RNA-binding protein-like isoform X1 [Aplysia californica]	Aplysia californica	524884828	1e-44
Eti000337	130.28	178.39	190.66		170.86	244.86	168.68		196.85	206.78	127.28		307.3	223.52	291.22		0.0304149	0.610639	0.0503877		0.245844	0.320337	-0.292338		0.84596	0.389377	0.740398		1	0.984572	1		1	1	1		0.872864	0.971675	1		Protein lifeguard 2 OS=Bos taurus GN=FAIM2 PE=2 SV=1	Q1LZ71	2e-58		PREDICTED: protein lifeguard 1-like [Aplysia californica]	Aplysia californica	524885935	1e-94
Eti000340	178.05	154.18	150.87		177.4	386.55	227.54		166.34	198.61	471.03		87.35	104.71	96.17		0.129302	1.31453	0.526977		0.0474311	0.307266	1.64024		-0.923854	-0.659654	-0.813051		1	0.603719	1		1	1	0.558787		0.939153	0.951288	1		Cytochrome b-c1 complex subunit Rieske, mitochondrial OS=Saimiri sciureus GN=UQCRFS1 PE=3 SV=1	Q69BJ7	7e-88		PREDICTED: cytochrome b-c1 complex subunit Rieske, mitochondrial-like [Aplysia californica]	Aplysia californica	524873087	1e-121
Eti000341	228.25	117.55	115.87		188.83	429.18	318.85		163.97	198.57	352.23		79.68	97.08	98.3		0.281698	1.52816	1.07603		0.0891141	0.369849	1.28326		-0.993861	-0.706234	-0.718733		1	0.495243	1		1	1	0.840484		0.936844	0.951288	1		Cytochrome b-c1 complex subunit 2, mitochondrial OS=Bos taurus GN=UQCRC2 PE=1 SV=2	P23004	2e-84		PREDICTED: cytochrome b-c1 complex subunit 2, mitochondrial-like isoform X2 [Aplysia californica]	Aplysia californica	524871134	0
Eti000343	321.78	157.87	211.77		199.66	404.44	281.46		73.8	131.53	322.09		65.35	70.45	120.96		-0.219447	0.860962	0.314456		-1.64352	-0.805667	0.572515		-1.86134	-1.7503	-1.00067		1	0.910251	1		1	1	1		0.556772	0.579322	1		Hemagglutinin/amebocyte aggregation factor OS=Limulus polyphemus PE=1 SV=1	Q01528	3e-34		PREDICTED: hemagglutinin/amebocyte aggregation factor-like [Lepisosteus oculatus]	Lepisosteus oculatus	573888262	2e-28
Eti000344	241.5	139.35	164.48		231.31	355.91	269.94		104.68	138.15	447.09		68.89	91.51	104.76		0.335649	1.01904	0.596397		-0.796771	-0.391881	1.38812		-1.44111	-1.03061	-0.866336		1	0.790689	1		1	1	0.712627		0.675833	0.821361	1		60S ribosomal protein L30 OS=Spodoptera frugiperda GN=RpL30 PE=3 SV=1	P58375	3e-18		PREDICTED: 60S ribosomal protein L30-like [Aplysia californica]	Aplysia californica	524912191	5e-22
Eti000347	418.79	180	274.93		158.78	200.32	271.65		189.56	172.61	152.21		73.45	111.94	111.74		-0.887836	-0.490752	-0.0746882		-0.620692	-0.751323	-0.84692		-2.03034	-1.41992	-1.45294		1	1	1		1	1	1		0.512756	0.741181	0.882808		Calmodulin OS=Pneumocystis carinii PE=3 SV=1	P41041	2e-14		PREDICTED: calmodulin-like protein-like [Aplysia californica]	Aplysia californica	524870886	5e-41
Eti000348	224.98	195.08	252.59		164.06	266.13	267.58		150.69	138.9	307.67		101.9	100.29	145.02		-0.459622	0.299669	0.284739		-0.570677	-0.684348	0.549636		-1.17754	-1.19778	-0.696364		1	1	1		1	1	1		0.845741	0.776899	1		Cytochrome c oxidase subunit 7C, mitochondrial OS=Sus scrofa GN=COX7C PE=1 SV=1	Q1W0Y2	3e-12		PREDICTED: cytochrome c oxidase subunit 7C, mitochondrial-like [Aplysia californica]	Aplysia californica	524891995	2e-25
Eti000349	266.79	143.24	109.74		271.07	368.21	331.29		97.25	148.97	366.08		61.5	46.51	78.58		0.631682	1.13548	0.95954		-0.836417	-0.21672	1.16706		-1.53951	-1.93958	-1.21366		1	0.779173	1		1	1	0.904059		0.727856	0.527489	1		Serine protease 33 OS=Homo sapiens GN=PRSS33 PE=1 SV=3	Q8NF86	2e-30		hypothetical protein LOTGIDRAFT_229657 [Lottia gigantea]	Lottia gigantea	556095544	2e-47
Eti000350	185.14	284.21	218.38		150.3	207.9	207.81		98.74	175.25	459.21		118.68	88.91	94.16		-0.616888	-0.0878833	-0.111236		-1.2127	-0.381359	1.09657		-0.989608	-1.40348	-1.35151		1	1	1		1	1	0.909816		0.92761	0.705175	0.900179		-	-	-		PREDICTED: uncharacterized protein LOC101861622 [Aplysia californica]	Aplysia californica	524911523	2e-86
Eti000351	178.01	165.88	167.03		151.14	295.27	254.4		182.96	239.92	225.46		123.25	127.16	134.02		-0.182179	0.845646	0.607634		0.104588	0.499608	0.497223		-0.5074	-0.459676	-0.414657		1	0.902188	1		1	1	1		1	0.98974	1		-	-	-		PREDICTED: uncharacterized protein LOC101858369 isoform X2 [Aplysia californica]	Aplysia californica	524912323	4e-24
Eti000353	207.5	178.5	156.1		132.42	259.29	177.52		186.11	348.39	237.89		99.7	155.15	93.83		-0.45919	0.571827	0.00210286		0.0426563	0.951221	0.488125		-0.899908	-0.259214	-1.01538		1	0.989862	1		1	1	1		0.950069	1	1		Galactokinase OS=Homo sapiens GN=GALK1 PE=1 SV=1	P51570	2e-96		PREDICTED: galactokinase-like [Aplysia californica]	Aplysia californica	524909938	7e-174
Eti000354	129.78	203.93	277.56		491.56	214.87	173.02		208.59	83.29	229.19		78.15	28.35	113.87		1.26477	0.131997	-0.203165		0.0396683	-1.28122	0.266125		-1.41921	-2.87959	-0.904321		1	1	1		1	1	1		0.763493	0.158545	1		Apolipoprotein D OS=Homo sapiens GN=APOD PE=1 SV=1	P05090	5e-25		PREDICTED: apolipoprotein D-like [Aplysia californica]	Aplysia californica	524905797	6e-51
Eti000356	281.4	233.63	205.66		225.52	241.9	227.31		114.43	76.45	194.1		140.13	119.63	167.34		-0.102141	0.0607152	-0.0523259		-1.07001	-1.64787	-0.216417		-0.819828	-1.04521	-0.591706		1	1	1		1	0.907783	1		0.97592	0.84147	1		Phospholipase B1, membrane-associated OS=Mus musculus GN=Plb1 PE=2 SV=2	Q3TTY0	3e-67		PREDICTED: phospholipase B1, membrane-associated-like [Aplysia californica]	Aplysia californica	524907447	9e-104
Eti000358	269.27	288.5	251.29		152.22	216.29	261.94		47.53	97.54	387.32		69.02	57.47	111.53		-0.834511	-0.266208	-0.0128755		-2.50294	-1.46197	0.614912		-2.00698	-2.26812	-1.34256		1	1	1		0.648449	0.961936	1		0.449842	0.318418	0.886775		Ganglioside GM2 activator OS=Macaca fascicularis GN=GM2A PE=2 SV=2	Q8HXX6	2e-15		PREDICTED: ganglioside GM2 activator-like [Aplysia californica]	Aplysia californica	524894935	1e-36
Eti000359	0.69	782.17	910.88		26.78	8.76	54.62		40.25	44.74	170.57		63.54	56.14	45.92		-4.39832	-5.94936	-3.33159		-3.79928	-3.64391	-1.62439		-3.18295	-3.35908	-3.67997		1	0.425177	1		1	0.997353	1		0.848792	0.768122	0.884482		Perlucin OS=Haliotis laevigata PE=1 SV=3	P82596	2e-11		PREDICTED: perlucin-like protein-like, partial [Musca domestica]	Musca domestica	557780358	1e-13
Eti000360	128.92	170.64	171.55		140.52	189.82	156.9		372.02	258.11	374.7		75.82	72.71	84.15		-0.16805	0.326958	0.0293696		1.24738	0.723625	1.34898		-1.08932	-1.14718	-0.967144		1	1	1		1	1	0.723812		0.850236	0.768122	1		Tubulin beta chain (Fragment) OS=Haliotis discus PE=2 SV=1	P41386	8e-45		PREDICTED: tubulin beta-4B chain [Vicugna pacos]	Vicugna pacos	560992334	1e-43
Eti000361	266.65	222.86	250.64		157.29	225.94	186.99		171.27	143.16	135.13		138.37	123.14	169.76		-0.659247	-0.0752456	-0.371339		-0.525305	-0.780011	-0.77616		-0.875209	-1.04071	-0.608198		1	1	1		1	1	1		0.961155	0.844931	1		Eukaryotic translation initiation factor 5A-2 OS=Gallus gallus GN=EIF5A2 PE=1 SV=3	Q07460	9e-65		PREDICTED: eukaryotic translation initiation factor 5A-1-like [Aplysia californica]	Aplysia californica	524875029	3e-70
Eti000362	256.87	163.2	155.15		185.13	206.8	286.53		182.53	181.48	186.51		128.3	135.71	118.34		-0.0628905	0.158622	0.605761		-0.0722749	-0.0763476	0.0498993		-0.622952	-0.539245	-0.767379		1	1	1		1	1	1		1	0.983826	1		Stress-associated endoplasmic reticulum protein 2 OS=Mus musculus GN=Serp2 PE=3 SV=2	Q6TAW2	2e-24		PREDICTED: stress-associated endoplasmic reticulum protein 2-like [Aplysia californica]	Aplysia californica	524899441	3e-30
Eti000364	159.78	195.27	280.06		185.53	292.55	212.8		121.9	142.24	386.07		52.33	58.02	85.72		-0.19707	0.521179	0.0391524		-0.791291	-0.565232	0.962377		-2.05357	-1.90208	-1.36986		1	0.996312	1		1	1	0.968848		0.454535	0.497494	0.88688		Putative ATP synthase subunit f, mitochondrial OS=Drosophila melanogaster GN=CG4692 PE=1 SV=1	Q9W141	3e-31		PREDICTED: putative ATP synthase subunit f, mitochondrial-like isoform X2 [Aplysia californica]	Aplysia californica	524882804	5e-54
Eti000365	188.53	134.17	164.85		233.15	277.33	254.58		121.47	145.41	437.61		52.25	68.95	93.62		0.510215	0.822195	0.67558		-0.419111	-0.155493	1.52069		-1.67822	-1.27533	-0.864809		1	0.910251	1		1	1	0.636113		0.588009	0.746244	1		NADH dehydrogenase [ubiquinone] 1 alpha subcomplex subunit 4 OS=Mus musculus GN=Ndufa4 PE=1 SV=2	Q62425	2e-13		PREDICTED: NADH dehydrogenase [ubiquinone] 1 alpha subcomplex subunit 4-like [Aplysia californica]	Aplysia californica	524895232	6e-38
Eti000367	81.22	29.24	56.18		248.87	231.12	209.78		147.62	305.96	444.86		74.4	63.36	273.77		2.15085	2.10619	1.9429		1.40931	2.46523	3.09097		0.37873	0.149931	2.23057		0.400033	0.19732	0.695638		1	0.148116	0.0173488		1	1	0.124251		Hemagglutinin/amebocyte aggregation factor OS=Limulus polyphemus PE=1 SV=1	Q01528	4e-31		Hemagglutinin/amebocyte aggregation factor [Crassostrea gigas]	Crassostrea gigas	405972104	5e-34
Eti000368	147.04	293.41	292.93		146.47	156.49	170.23		152.88	182.56	238.87		126.42	138.53	119.69		-0.744925	-0.588294	-0.489643		-0.672225	-0.412794	0.0630096		-0.988645	-0.854048	-1.09591		1	1	1		1	1	1		0.938445	0.911825	1		N-alpha-acetyltransferase 35, NatC auxiliary subunit OS=Gallus gallus GN=NAA35 PE=2 SV=1	Q5ZHV2	0		PREDICTED: N-alpha-acetyltransferase 35, NatC auxiliary subunit-like isoform X2 [Aplysia californica]	Aplysia californica	524869696	0
Eti000369	178.37	208.93	227.57		140.4	238.63	218.54		168.65	169.43	173.99		142.12	139.22	156.73		-0.553742	0.272816	0.122993		-0.278252	-0.267789	-0.142215		-0.567334	-0.59449	-0.454293		1	1	1		1	1	1		1	0.968178	1		Cytosolic non-specific dipeptidase OS=Mus musculus GN=Cndp2 PE=1 SV=1	Q9D1A2	0		PREDICTED: cytosolic non-specific dipeptidase-like isoform X2 [Aplysia californica]	Aplysia californica	524880064	0
Eti000371	208.3	136.84	161.92		206.68	290.49	244.6		115.17	115.24	287.34		117.33	128.65	148.49		0.279092	0.831871	0.560573		-0.553343	-0.548258	0.856557		-0.568589	-0.432974	-0.256661		1	0.916323	1		1	1	0.999925		1	0.994337	1		Thioredoxin reductase 3 OS=Mus musculus GN=Txnrd3 PE=1 SV=3	Q99MD6	0		PREDICTED: thioredoxin reductase 3-like isoform X3 [Aplysia californica]	Aplysia californica	524873952	0
Eti000372	189.96	189.44	228.35		170.78	298.83	216.66		151.71	133.83	315.58		79.97	79.31	101.84		-0.25512	0.61358	0.126624		-0.414558	-0.591847	0.733161		-1.38041	-1.38998	-1.05986		1	0.981768	1		1	1	1		0.746571	0.692379	1		Cytochrome c oxidase subunit 4 isoform 2, mitochondrial OS=Thunnus obesus PE=1 SV=2	P80971	2e-24		PREDICTED: cytochrome c oxidase subunit 4 isoform 2, mitochondrial-like isoform X3 [Aplysia californica]	Aplysia californica	524873049	2e-89
Eti000373	230.59	215.41	235.45		163.55	199.04	174.59		181.78	162.92	153.09		133.53	114.18	172.79		-0.483197	-0.138383	-0.350549		-0.31958	-0.473698	-0.476358		-0.806806	-1.02999	-0.462972		1	1	1		1	1	1		0.978329	0.844931	1		ADP-ribosylation factor 1 OS=Locusta migratoria GN=ARF1 PE=2 SV=2	P61210	3e-110		ADP-ribosylation factor 1 [Loa loa]	Loa loa	312078752	1e-109
Eti000374	97.78	138.49	146.54		202.96	132.09	137.28		133.12	207.51	110.7		308.06	257.45	262.23		0.662428	0.104192	0.136698		0.0649125	0.709039	-0.109648		1.23305	0.976827	0.972491		1	1	1		1	1	1		0.625659	0.74993	0.927969		-	-	-		PREDICTED: uncharacterized protein LOC101846775 [Aplysia californica]	Aplysia californica	524911072	3e-34
Eti000376	312.14	80.75	96.06		150.53	364.59	300.4		94.37	131.74	452.8		30.72	39.47	46.36		-0.131703	1.20691	0.903503		-0.794234	-0.307676	1.55905		-2.45489	-2.0905	-1.88885		1	0.795396	1		1	1	0.76545		0.457802	0.568342	0.74868		Tenascin-R OS=Mus musculus GN=Tnr PE=1 SV=2	Q8BYI9	2e-41		PREDICTED: angiopoietin-4-like [Aplysia californica]	Aplysia californica	524885143	6e-48
Eti000378	213.34	137.26	137.28		285.23	256.95	190.24		128.95	110.53	290.64		99.31	101.47	121.5		0.79863	0.709713	0.252802		-0.335708	-0.553738	0.927762		-0.754402	-0.72067	-0.491442		1	0.959119	1		1	1	0.97982		0.990418	0.941939	1		-	-	-		PREDICTED: apolipophorins-like [Aplysia californica]	Aplysia californica	524898819	9e-100
Eti000380	228.86	214.55	234.51		172.46	144.19	189.33		189.21	171.06	117.01		144.21	114.17	142.46		-0.399266	-0.59606	-0.226084		-0.254243	-0.395939	-0.856479		-0.688297	-1.02271	-0.733981		1	1	1		1	1	1		1	0.848954	1		Ras-like GTP-binding protein RHO OS=Aplysia californica GN=RHO PE=2 SV=1	P01122	2e-126		ras-like GTP-binding protein RHO [Aplysia californica]	Aplysia californica	325296897	1e-124
Eti000381	360.45	233.56	203.76		213.63	277.26	257.21		102.4	69.53	147.08		66.71	52.53	77.73		-0.328274	0.109605	-0.0221151		-1.37841	-1.93257	-0.764646		-2.03864	-2.38066	-1.84596		1	1	1		1	0.801654	1		0.479861	0.32731	0.586409		Adenosylhomocysteinase OS=Drosophila melanogaster GN=Ahcy13 PE=2 SV=2	Q27580	0		PREDICTED: adenosylhomocysteinase A-like [Aplysia californica]	Aplysia californica	524894013	0
Eti000382	104.32	83.19	97.58		181.92	151.65	141.75		138.69	325.01	305.06		175.06	210.88	132.09		0.926877	0.726021	0.605397		0.546682	1.77943	1.77496		0.840619	1.11191	0.40626		1	0.943636	1		1	0.483941	0.427205		0.87104	0.666111	1		Stromelysin-1 OS=Rattus norvegicus GN=Mmp3 PE=1 SV=1	P03957	8e-33		hypothetical protein LOTGIDRAFT_231475 [Lottia gigantea]	Lottia gigantea	556108604	5e-40
Eti000384	204.48	199	195.4		169.52	177.5	192.12		167.72	155.31	146.28		146.45	129.93	158.36		-0.245269	-0.117524	-0.0263401		-0.249713	-0.356815	-0.355821		-0.487622	-0.657565	-0.40272		1	1	1		1	1	1		1	0.953539	1		AP-2 complex subunit mu OS=Gallus gallus GN=AP2M1 PE=2 SV=1	Q5ZMP6	0		PREDICTED: AP-2 complex subunit mu-like [Aplysia californica]	Aplysia californica	524895895	0
Eti000385	212.23	185.54	214.86		154.06	232.87	236.17		158.88	121.21	180.37		93.53	127.3	116.37		-0.416135	0.241541	0.238865		-0.360404	-0.74669	-0.0864534		-1.16686	-0.719438	-0.879729		1	1	1		1	1	1		0.852923	0.93807	1		-	-	-		PREDICTED: kelch-like protein 29-like [Aplysia californica]	Aplysia californica	524868393	1e-23
Eti000389	185.8	171.1	192.61		166.44	245.8	233.41		184.87	170.74	149.11		89.58	90.1	108.2		-0.147349	0.476599	0.378848		0.0152529	-0.095641	-0.203836		-1.07219	-1.06105	-0.827615		1	1	1		1	1	1		0.884625	0.829914	1		Actin-related protein 2/3 complex subunit 1A OS=Mus musculus GN=Arpc1a PE=1 SV=1	Q9R0Q6	3e-163		PREDICTED: actin-related protein 2/3 complex subunit 1A-like isoform X4 [Aplysia californica]	Aplysia californica	524874194	0
Eti000390	93.73	48.33	31.51		365.38	327.43	122.79		69.71	47.39	104.16		304.46	23.36	447.07		2.64394	2.54774	1.10926		0.264778	-0.286948	0.93534		2.34961	-1.35154	2.87613		0.145061	0.0883015	1		1	1	0.986523		0.0961319	0.766949	0.0179185		-	-	-		PREDICTED: uncharacterized protein LOC101859013 [Aplysia californica]	Aplysia californica	524883039	2e-12
Eti000391	207.35	173.63	219.49		202.02	269.68	242.91		126.29	90.72	239.63		58.05	57.82	88.67		0.00430289	0.482426	0.308303		-0.662281	-1.13554	0.352709		-1.82608	-1.82848	-1.24269		1	0.999005	1		1	1	1		0.521089	0.500973	0.939693		Histone H2A.V (Fragment) OS=Strongylocentrotus purpuratus GN=H2A.F/Z PE=1 SV=1	P08991	3e-64		uncharacterized protein LOC101854106 [Aplysia californica]	Aplysia californica	526117431	2e-63
Eti000393	93.44	127.48	130.78		191.85	133.27	110.49		117.61	222.08	96.62		275.27	229.21	237.88		0.703062	0.238525	-0.0546683		0.00804278	0.928713	-0.18439		1.19264	0.931113	0.953935		1	1	1		1	1	1		0.665642	0.779421	0.958215		-	-	-		hypothetical protein BRAFLDRAFT_98594 [Branchiostoma floridae]	Branchiostoma floridae	260817557	8e-37
Eti000394	126.1	125.48	150.15		134.36	272.98	201.45		132.93	201.22	387.25		63.63	78.06	78.78		-0.00365268	1.08038	0.619009		-0.00788919	0.593964	1.62563		-1.11293	-0.81549	-0.832883		1	0.774727	1		1	1	0.574804		0.872864	0.911333	1		Frizzled-8 OS=Homo sapiens GN=FZD8 PE=1 SV=1	Q9H461	3e-13		Frizzled-5 [Crassostrea gigas]	Crassostrea gigas	405962300	8e-55
Eti000395	383.91	73.1	82.18		202.22	380.63	268.68		80.29	99.51	247.18		53.73	27.77	51.23		0.150118	1.12554	0.599315		-1.17049	-0.855897	0.543097		-1.79119	-2.74017	-1.88768		1	0.853775	1		1	1	1		0.735836	0.387174	0.790796		Actin, muscle (Fragment) OS=Lytechinus pictus PE=3 SV=1	Q25381	4e-48		PREDICTED: actin, cytoplasmic 3-like [Takifugu rubripes]	Takifugu rubripes	410922427	6e-48
Eti000396	165.6	198.07	206.54		155.47	141.7	195.67		182.49	148.39	166.13		126.93	126.85	134.98		-0.298053	-0.370496	0.0721263		-0.0557771	-0.350557	-0.100086		-0.621846	-0.620072	-0.561288		1	1	1		1	1	1		1	0.961415	1		Staphylococcal nuclease domain-containing protein 1 OS=Pongo abelii GN=SND1 PE=2 SV=1	Q5REU4	0		PREDICTED: staphylococcal nuclease domain-containing protein 1-like [Aplysia californica]	Aplysia californica	524886963	0
Eti000397	525.15	69.44	79.47		271.8	345.38	255.67		35.62	63.57	213.56		39.19	16.49	29.41		0.25395	0.662454	0.204143		-2.66646	-1.82524	0.007927		-2.57024	-3.81541	-3.01149		1	0.996312	1		1	1	1		0.583396	0.237385	0.440293		Tolloid-like protein 1 OS=Xenopus laevis GN=tll1 PE=1 SV=1	Q8JI28	4e-19		bone morphogenetic protein 1b precursor [Danio rerio]	Danio rerio	89886295	7e-19
Eti000398	166.58	136.75	195.49		210.25	239.53	239.34		110.08	101.93	334.89		52.46	64.02	92.86		0.329266	0.579171	0.554977		-0.592791	-0.699918	1.10325		-1.70393	-1.41424	-0.907952		1	0.98906	1		1	1	0.898757		0.575428	0.68208	1		-	-	-		PREDICTED: uncharacterized protein LOC101863969 isoform X3 [Aplysia californica]	Aplysia californica	524875359	1e-30
Eti000400	239.43	301.32	212.23		198.68	246.84	205.71		80.49	54.26	319.73		26.62	28.58	30.24		-0.346401	0.0280239	-0.25787		-1.63967	-2.2047	0.442178		-3.27813	-3.17234	-3.12189		1	1	1		1	0.645033	1		0.0706235	0.0857734	0.0981371		Galactocerebrosidase OS=Xenopus tropicalis GN=galc PE=2 SV=1	Q0VA39	5e-176		PREDICTED: galactocerebrosidase-like isoform X2 [Aplysia californica]	Aplysia californica	524865348	0
Eti000402	217.17	158.98	198.84		174.15	136.72	107.13		194.57	86.77	56.72		160.92	208.99	225.81		-0.148376	-0.435862	-0.810951		0.0229495	-1.13794	-1.66429		-0.293222	0.0865833	0.167649		1	1	1		1	1	0.830532		1	1	1		Non-neuronal cytoplasmic intermediate filament protein OS=Helix aspersa PE=3 SV=2	P22488	0		cytoplasmic intermediate filament protein A [Aplysia californica]	Aplysia californica	325296823	0
Eti000403	108.92	150.02	156.31		133.75	156.75	145.37		329.37	220.99	317.88		65.37	58	75.84		-0.0569344	0.233103	0.101681		1.25431	0.682086	1.29394		-1.121	-1.29077	-0.934776		1	1	1		1	1	0.780267		0.856383	0.733972	1		Tubulin beta-4B chain (Fragments) OS=Mesocricetus auratus GN=TUBB4B PE=1 SV=1	P86221	3e-74		Tubulin beta-2C chain [Salmo salar]	Salmo salar	213511384	8e-74
Eti000404	133.25	184.96	178.17		130.85	194.74	149.45		129.4	98.45	162.98		150.73	164.72	236.72		-0.346148	0.288722	-0.116059		-0.351302	-0.742339	0.0726091		-0.173535	-0.0428461	0.449446		1	1	1		1	1	1		1	1	1		Electron transfer flavoprotein subunit alpha, mitochondrial OS=Homo sapiens GN=ETFA PE=1 SV=1	P13804	5e-122		PREDICTED: electron transfer flavoprotein subunit alpha, mitochondrial-like isoform X2 [Aplysia californica]	Aplysia californica	524869199	2e-160
Eti000405	235.49	95.21	125.25		222.73	276.9	237.87		103.41	119.54	287.92		69.65	50.02	87.12		0.537571	0.913684	0.670952		-0.557847	-0.344174	1.01		-1.16991	-1.64485	-0.874735		1	0.898782	1		1	1	0.968848		0.886047	0.652339	1		Kazal-type serine protease inhibitor domain-containing protein 1 OS=Mus musculus GN=Kazald1 PE=1 SV=2	Q8BJ66	7e-38		PREDICTED: insulin-like growth factor-binding protein 7-like [Aplysia californica]	Aplysia californica	524882084	3e-90
Eti000406	183.61	116	86.66		58.77	245.43	147.17		111.72	235.83	394.84		77.5	136.88	113.72		-1.14465	0.979176	0.218138		-0.207479	0.874899	1.70534		-0.776645	0.0465009	-0.251623		1	0.848036	1		1	1	0.531996		0.983235	1	1		Tubulin alpha-2 chain OS=Drosophila melanogaster GN=alphaTub85E PE=1 SV=1	P06604	4e-32		PREDICTED: tubulin alpha chain-like [Sorex araneus]	Sorex araneus	505858134	1e-30
Eti000408	162.65	303.58	390.02		96.96	132.07	199.88		183.35	80.23	218.69		25.61	34.4	66.15		-1.56302	-1.05593	-0.48079		-0.632148	-1.82143	-0.287162		-3.51455	-3.08629	-2.17397		1	0.940158	1		1	0.878948	1		0.0618431	0.128814	0.419981		-	-	-		PREDICTED: uncharacterized protein LOC101851895 isoform X2 [Aplysia californica]	Aplysia californica	524906525	3e-35
Eti000409	86.72	90.1	105.61		133.5	263.28	239.22		191.22	202.4	249.98		112.66	116.63	97.16		0.495452	1.53662	1.37544		1.02512	1.11081	1.50263		0.219587	0.27216	-0.0219527		1	0.43216	1		1	0.964186	0.662625		1	0.992206	1		Cathepsin B OS=Sus scrofa GN=CTSB PE=1 SV=1	A1E295	1e-122		PREDICTED: cathepsin B-like [Aplysia californica]	Aplysia californica	524902931	0
Eti000410	170.62	183.99	242.93		168.27	183.75	190		112.04	79.3	244.17		95.24	90.28	127.78		-0.250957	-0.0626356	-0.0373156		-0.82639	-1.32131	0.388352		-1.10277	-1.17728	-0.706993		1	1	1		1	0.999825	1		0.871323	0.787048	1		Cytochrome c oxidase subunit 5A, mitochondrial OS=Drosophila melanogaster GN=CoVa PE=1 SV=2	Q94514	5e-49		PREDICTED: cytochrome c oxidase subunit 5A, mitochondrial-like [Aplysia californica]	Aplysia californica	524881743	7e-86
Eti000411	117	166.28	136.18		218.22	265.57	152.39		52.62	140.55	458.77		48.97	62.53	68.67		0.634145	0.978676	0.154494		-1.40725	0.0136198	1.80832		-1.55331	-1.19808	-1.09367		1	0.833779	1		1	1	0.427786		0.664332	0.779421	1		Cathepsin B OS=Macaca fascicularis GN=CTSB PE=2 SV=1	Q4R5M2	8e-95		PREDICTED: cathepsin B-like [Aplysia californica]	Aplysia californica	524886942	8e-122
Eti000412	205.06	164.89	197.99		143.77	182.01	178.74		159.79	119.71	101.27		141.19	105.27	177.92		-0.406765	-0.00492703	-0.0540851		-0.243002	-0.65554	-0.810039		-0.463718	-0.884657	-0.158157		1	1	1		1	1	1		1	0.888463	1		Myosin-2 essential light chain OS=Drosophila melanogaster GN=Mlc-c PE=1 SV=1	P54357	1e-53		PREDICTED: myosin-2 essential light chain-like [Aplysia californica]	Aplysia californica	524910025	4e-81
Eti000413	163.2	238.11	211.27		141.72	139.18	125.62		142.01	131.08	102.7		165.03	150.64	165.58		-0.534613	-0.499631	-0.670285		-0.520935	-0.632986	-0.896762		-0.346436	-0.475445	-0.369817		1	1	1		1	1	1		1	0.98915	1		Retinal dehydrogenase 1 OS=Gallus gallus GN=ALDH1A1 PE=2 SV=1	P27463	0		hypothetical protein LOTGIDRAFT_192810 [Lottia gigantea]	Lottia gigantea	556100947	0
Eti000414	131.59	167.25	162.01		127.13	207.38	192.47		160.32	176.29	166.88		125.07	129.37	126.42		-0.281123	0.486193	0.355658		0.0644918	0.205106	0.213702		-0.335957	-0.2846	-0.348613		1	0.999825	1		1	1	1		1	1	1		-	-	-		PREDICTED: lysosome-associated membrane glycoprotein 1-like [Aplysia californica]	Aplysia californica	524901448	8e-42
Eti000416	144.5	144.89	143.57		122.72	114.84	126.44		147.83	129.84	116.67		222.37	240.67	214.09		-0.243329	-0.277665	-0.161633		0.0364081	-0.14684	-0.213717		0.583207	0.699899	0.500372		1	1	1		1	1	1		0.97861	0.870982	1		-	-	-		hypothetical protein LOTGIDRAFT_163051 [Lottia gigantea]	Lottia gigantea	556103395	1e-32
Eti000418	253.16	211.26	247.02		161.59	148.4	164.52		144.74	101.66	95.21		116.24	71.16	145.69		-0.563066	-0.62428	-0.498797		-0.710742	-1.2164	-1.22394		-1.06933	-1.77459	-0.771432		1	1	1		1	1	0.977234		0.890395	0.545741	1		Calmodulin OS=Locusta migratoria PE=1 SV=2	P62154	2e-95		PREDICTED: calmodulin-like [Haplochromis burtoni]	Haplochromis burtoni	554847248	3e-94
Eti000420	346.45	64.69	68.84		219.79	356.95	263.11		79.28	91.01	248.78		40.2	21.91	47.2		0.438846	1.20041	0.736514		-1.02111	-0.816349	0.718924		-2.04252	-2.91427	-1.83822		1	0.821129	1		1	1	1		0.641705	0.318418	0.81845		Actin-2 OS=Onchocerca volvulus GN=act-2b PE=3 SV=1	P30163	6e-44		hypothetical protein LOAG_12610 [Loa loa]	Loa loa	312094869	4e-44
Eti000422	179.57	161.03	149.41		127.94	166.69	147.92		149.55	151.6	188.22		137.56	144.61	139.89		-0.362199	0.0808111	-0.114656		-0.126217	-0.102665	0.29686		-0.28893	-0.214346	-0.292951		1	1	1		1	1	1		1	1	1		Wiskott-Aldrich syndrome protein OS=Homo sapiens GN=WAS PE=1 SV=4	P42768	2e-68		PREDICTED: neural Wiskott-Aldrich syndrome protein-like isoform X2 [Aplysia californica]	Aplysia californica	524881455	3e-107
Eti000423	108.82	119.63	151.21		163.85	186.65	297.29		87.21	109.28	428.57		45.01	60.49	81.42		0.364754	0.61404	1.26269		-0.533667	-0.204544	1.85411		-1.53023	-1.10095	-0.702993		1	0.98271	1		1	1	0.391525		0.671316	0.81198	1		Cytochrome c oxidase subunit 6A1, mitochondrial OS=Rattus norvegicus GN=Cox6a1 PE=1 SV=2	P10818	9e-21		PREDICTED: cytochrome c oxidase subunit 6A1, mitochondrial-like [Aplysia californica]	Aplysia californica	524900280	8e-38
Eti000424	170.02	92.64	86.34		177.02	358.26	228.45		152.66	146.31	268.56		53.62	46.22	58.79		0.592362	1.67142	0.99878		0.389754	0.33292	1.29571		-1.16166	-1.37298	-1.05648		1	0.395106	1		1	1	0.83284		0.876966	0.745919	1		Ornithine decarboxylase OS=Bos taurus GN=ODC1 PE=2 SV=1	P27117	3e-128		PREDICTED: ornithine decarboxylase-like [Aplysia californica]	Aplysia californica	524877104	0
Eti000425	171.5	213.93	205.44		136.88	181.66	152.06		116.01	126.56	146.16		123.18	121.94	137.97		-0.533345	-0.0635939	-0.343256		-0.761029	-0.631669	-0.336576		-0.716607	-0.728655	-0.581314		1	1	1		1	1	1		0.994583	0.935184	1		Serine--pyruvate aminotransferase, mitochondrial OS=Callithrix jacchus GN=AGXT PE=2 SV=1	P31029	7e-136		PREDICTED: serine--pyruvate aminotransferase, mitochondrial-like isoform X2 [Aplysia californica]	Aplysia californica	524909840	0
Eti000429	170.88	286.83	268.15		111.16	157.2	99.44		94.39	94.59	294.82		61.36	73.1	84.04		-1.12895	-0.567867	-1.25125		-1.3541	-1.34751	0.380432		-2.01776	-1.76245	-1.5921		1	1	1		1	1	1		0.478842	0.572538	0.748526		Serine--pyruvate aminotransferase, mitochondrial OS=Callithrix jacchus GN=AGXT PE=2 SV=1	P31029	3e-130		PREDICTED: serine--pyruvate aminotransferase, mitochondrial-like isoform X2 [Aplysia californica]	Aplysia californica	524909840	0
Eti000430	194.59	139.37	184.95		150.67	208.39	195.51		104.07	86.17	297.76		59.68	67.18	96.66		-0.209308	0.32021	0.205016		-0.731851	-0.999783	0.875674		-1.57594	-1.40258	-0.908439		1	1	1		1	1	0.991443		0.652576	0.695539	1		ATP synthase subunit delta, mitochondrial OS=Mus musculus GN=Atp5d PE=1 SV=1	Q9D3D9	4e-36		PREDICTED: ATP synthase subunit delta, mitochondrial-like [Aplysia californica]	Aplysia californica	524908282	2e-77
Eti000431	185.04	165.05	209.56		101.08	161.7	173.23		98.39	84.08	199.25		120.93	114.76	171.35		-0.892916	-0.153711	-0.0773977		-0.920697	-1.1433	0.188213		-0.665087	-0.737961	-0.190346		1	1	1		1	1	1		1	0.93259	1		Small nuclear ribonucleoprotein F OS=Xenopus laevis GN=snrpf PE=3 SV=1	P62321	1e-38		PREDICTED: small nuclear ribonucleoprotein F-like [Aplysia californica]	Aplysia californica	524908218	8e-43
Eti000432	133.98	183.93	129.85		162.64	153.97	168.62		68.99	88.42	439.3		83.72	69.37	99.98		0.115242	0.0974834	0.205612		-1.11164	-0.75008	1.65081		-0.874668	-1.14317	-0.646691		1	1	1		1	1	0.558631		0.95978	0.802283	1		Tenascin-R OS=Homo sapiens GN=TNR PE=1 SV=3	Q92752	1e-42		PREDICTED: angiopoietin-related protein 7-like isoform X2 [Aplysia californica]	Aplysia californica	524895983	7e-46
Eti000433	173.08	124.22	173.29		139.35	142.24	178.89		173.13	157.05	138.51		111.69	138.61	129.64		-0.180721	-0.0895912	0.218053		0.143936	0.00736996	-0.0869513		-0.530379	-0.216243	-0.343312		1	1	1		1	1	1		1	1	1		Placenta-specific gene 8 protein OS=Mus musculus GN=Plac8 PE=2 SV=1	Q9JI48	2e-18		PREDICTED: cornifelin-like [Strongylocentrotus purpuratus]	Strongylocentrotus purpuratus	390337172	2e-22
Eti000434	24.96	507.34	563.62		37.33	38.19	75.06		50.83	56.96	298.71		49.21	39.32	35.08		-3.29142	-3.19847	-2.24542		-2.83502	-2.66852	-0.189001		-2.92451	-3.24609	-3.44154		0.976704	0.514868	1		1	0.916571	1		0.575428	0.479937	0.428272		Histidine ammonia-lyase OS=Mus musculus GN=Hal PE=1 SV=1	P35492	0		hypothetical protein LOTGIDRAFT_209547 [Lottia gigantea]	Lottia gigantea	556102532	0
Eti000435	232.13	112.6	135.09		219.98	228.32	244.5		82.17	100.76	236.21		66.81	55.55	59.9		0.446819	0.562396	0.637748		-0.962577	-0.663939	0.65159		-1.30299	-1.56672	-1.48839		1	0.994181	1		1	1	1		0.828664	0.670927	0.855092		-	-	-		PREDICTED: uncharacterized protein LOC101860995 isoform X1 [Aplysia californica]	Aplysia californica	524899021	2e-44
Eti000436	117.4	167.74	204.77		172.28	131.84	184.97		193.51	138.88	169.73		105.7	100.27	83.5		0.0706136	-0.254216	0.211603		0.249511	-0.2256	0.151376		-0.665184	-0.738645	-1.03348		1	1	1		1	1	1		1	0.940744	1		Testican-2 OS=Homo sapiens GN=SPOCK2 PE=1 SV=1	Q92563	7e-22		PREDICTED: uncharacterized protein LOC101858330 [Aplysia californica]	Aplysia californica	524872404	3e-77
Eti000437	230.75	166.79	180.75		128.23	229.85	199.96		130.18	117.82	127.93		78.67	72.42	103.01		-0.598836	0.304649	0.0805396		-0.566051	-0.705906	-0.500294		-1.33473	-1.45145	-0.973803		1	1	1		1	1	1		0.790563	0.685321	1		Voltage-dependent anion-selective channel protein 2 OS=Meleagris gallopavo GN=VDAC2 PE=1 SV=1	P82013	1e-135		PREDICTED: voltage-dependent anion-selective channel protein 2-like isoform X2 [Aplysia californica]	Aplysia californica	524917241	4e-162
Eti000438	190.05	221.94	242.36		98.12	128.43	80.53		122.11	103.12	153.46		126.49	123.49	165.91		-1.16064	-0.710893	-1.40714		-0.833962	-1.0741	-0.413181		-0.825467	-0.857261	-0.462036		1	0.996312	1		1	1	1		0.970824	0.897401	1		DAZ-associated protein 1 OS=Xenopus laevis GN=dazap1 PE=1 SV=1	Q98SJ2	7e-51		PREDICTED: heterogeneous nuclear ribonucleoprotein 1-like [Aplysia californica]	Aplysia californica	524877853	1e-74
Eti000439	175.3	167.32	214.78		153.72	189.45	185.75		86.36	80.91	262.48		67.03	64.3	103.88		-0.281918	0.0809596	0.0289869		-1.10238	-1.19258	0.592068		-1.50993	-1.56722	-0.905464		1	1	1		1	1	1		0.621626	0.579094	1		Cytochrome c oxidase subunit 6B1 OS=Homo sapiens GN=COX6B1 PE=1 SV=2	P14854	7e-17		PREDICTED: cytochrome c oxidase subunit 6B1-like [Aplysia californica]	Aplysia californica	524888649	4e-37
Eti000440	58.21	392.66	561.09		125.29	83.31	84.63		126.24	71.36	170.1		38.95	17.66	18.51		-1.43042	-1.95861	-1.95786		-1.40795	-2.22805	-0.886925		-3.14698	-4.28552	-4.24837		1	0.77783	1		1	0.917441	1		0.360899	0.119602	0.122023		Selenoprotein O OS=Mus musculus GN=Selo PE=2 SV=4	Q9DBC0	0		PREDICTED: selenoprotein O-like [Aplysia californica]	Aplysia californica	524892177	0
Eti000441	62.12	385.9	343.06		96.11	74.75	115.23		203.33	101.44	205.41		51.08	44.02	63.85		-1.45886	-1.76093	-1.15877		-0.367231	-1.3676	-0.260689		-2.40256	-2.61475	-2.10928		1	0.795396	1		1	1	1		0.53048	0.440321	0.683247		-	-	-		PREDICTED: uncharacterized protein LOC101863664 [Aplysia californica]	Aplysia californica	524879049	3e-43
Eti000442	146.33	112.77	113.59		141.96	156	180.06		132.51	98.23	252.01		126.23	165.45	119.66		0.181687	0.379417	0.563307		0.0933555	-0.33439	1.11172		-0.0188621	0.374338	-0.123838		1	1	1		1	1	0.901549		1	0.974317	1		Probable ribosome biogenesis protein RLP24 OS=Danio rerio GN=rsl24d1 PE=2 SV=1	Q7ZTZ2	3e-72		PREDICTED: probable ribosome biogenesis protein RLP24-like [Aplysia californica]	Aplysia californica	524912876	1e-76
Eti000445	28.64	28.87	15.4		122.33	28.51	16.49		46	47.39	31.89		613.82	346.4	406.62		2.31998	0.280578	-0.532507		0.919105	0.966382	0.482873		4.61518	3.79251	3.99305		0.21349	1	1		1	1	1		1.59581e-06	0.000103024	3.70142e-05		-	-	-		PREDICTED: uncharacterized protein LOC101862794 [Aplysia californica]	Aplysia californica	524881659	2e-17
Eti000446	263.06	131.49	154.62		138.29	160.3	158.98		145.14	159.2	99.79		96.28	101.5	119.22		-0.417445	-0.142476	-0.177883		-0.336465	-0.198669	-0.786103		-0.970515	-0.891716	-0.690136		1	1	1		1	1	1		0.945431	0.90163	1		Gelsolin-like protein 2 OS=Lumbricus terrestris GN=gelsolin PE=1 SV=1	Q8MPM1	3e-120		gelsolin [Aplysia californica]	Aplysia californica	325197162	2e-171
Eti000447	128.08	90.7	98.92		134.22	187.67	182.52		109.36	116.25	329.62		99.63	133.13	116.24		0.331245	0.876063	0.813002		0.0463539	0.138992	1.7294		-0.129874	0.290995	0.0648751		1	0.882479	1		1	1	0.464456		1	0.98974	1		Zinc finger protein 593 OS=Xenopus tropicalis GN=znf593 PE=2 SV=1	B0BLT0	6e-34		PREDICTED: zinc finger protein 593 homolog [Aplysia californica]	Aplysia californica	524867575	1e-59
Eti000449	280.4	204.67	163.76		138.08	153.44	116.34		113.64	110.85	145.35		101.93	80.69	108.12		-0.659371	-0.445477	-0.868092		-0.9297	-0.961453	-0.483283		-1.12864	-1.46304	-1.07151		1	1	1		1	1	1		0.879838	0.697614	1		Carbonic anhydrase OS=Danio rerio GN=cahz PE=1 SV=2	Q92051	6e-68		PREDICTED: carbonic anhydrase 1-like [Aplysia californica]	Aplysia californica	524867549	4e-101
Eti000450	342.06	279.32	250.34		83.62	92.79	127.6		30.27	53.44	149.47		98.95	67.34	138.57		-1.80794	-1.59604	-1.15952		-3.26278	-2.43905	-0.867448		-1.59621	-2.1487	-1.1385		1	0.68393	1		0.234892	0.49644	1		0.640764	0.37883	1		-	-	-		PREDICTED: T-kininogen 1-like, partial [Aplysia californica]	Aplysia californica	524917273	7e-11
Eti000452	165.07	140.92	187.48		141.36	190.07	193.84		123.61	104	164.85		83.08	82.25	128.64		-0.22753	0.260851	0.266304		-0.409625	-0.654987	0.0964117		-1.02531	-1.03697	-0.422417		1	1	1		1	1	1		0.904206	0.8343	1		Peptidyl-prolyl cis-trans isomerase A1 OS=Rhizopus delemar (strain RA 99-880 / ATCC MYA-4621 / FGSC 9543 / NRRL 43880) GN=cyp2 PE=3 SV=1	P0C1H7	2e-79		PREDICTED: peptidyl-prolyl cis-trans isomerase-like [Oreochromis niloticus]	Oreochromis niloticus	348536098	3e-81
Eti000454	34.44	106.34	245.23		177.2	91.62	45.47		149.48	70.56	50.04		232.89	287.04	203.34		0.459995	-0.430652	-1.46355		0.227117	-0.852881	-1.26188		0.824086	1.12829	0.600021		1	1	1		1	1	1		0.947947	0.777257	1		Glutathione S-transferase 1 OS=Ascaris suum GN=GST1 PE=1 SV=3	P46436	4e-31		PREDICTED: probable glutathione S-transferase 7-like [Aplysia californica]	Aplysia californica	524896615	6e-45
Eti000456	185.89	164.58	134.03		137.9	141.49	173.52		126.28	161.68	136.59		112.52	105.33	104.44		-0.238678	-0.139975	0.131233		-0.354948	0.00561484	-0.15032		-0.563325	-0.656098	-0.698989		1	1	1		1	1	1		1	0.951827	1		-	-	-		PREDICTED: neuroplastin-like isoform X2 [Aplysia californica]	Aplysia californica	524914928	3e-19
Eti000457	250.36	205	248.68		73.99	106.62	103.28		121.25	91.3	66.34		135.66	123.8	142.38		-1.67469	-1.08655	-1.15537		-0.951166	-1.35641	-1.73015		-0.831381	-0.960594	-0.789432		1	0.914765	1		1	0.997353	0.797777		0.970308	0.866823	1		High mobility group protein B3 OS=Mus musculus GN=Hmgb3 PE=2 SV=3	O54879	2e-25		PREDICTED: high mobility group protein B1-like [Aplysia californica]	Aplysia californica	524897563	2e-69
Eti000458	127.56	120.85	110.1		131.77	193.63	268.29		53.16	79.76	383.48		59.11	47.85	87.3		0.13112	0.747692	1.19525		-1.16759	-0.578559	1.77433		-1.05684	-1.35897	-0.522315		1	0.938415	1		1	1	0.442928		0.8862	0.702552	1		-	-	-		PREDICTED: macrophage mannose receptor 1-like [Aplysia californica]	Aplysia californica	524872182	8e-16
Eti000459	113.91	200.07	260.1		122.93	154.97	165.79		111.12	80.13	319.87		28.16	36.38	67.09		-0.643882	-0.248671	-0.173926		-0.778181	-1.24635	0.838018		-2.80101	-2.42871	-1.57672		1	1	1		1	1	1		0.193461	0.312269	0.782512		-	-	-		PREDICTED: fatty acid-binding protein, liver-like [Aplysia californica]	Aplysia californica	524909363	1e-11
Eti000460	312.05	66.97	76.4		141.09	291.85	296.97		52.37	88.55	183.12		61.01	32.5	54.79		-0.123752	0.987308	0.988401		-1.54248	-0.779361	0.354242		-1.36367	-2.26956	-1.5466		1	0.91446	1		1	1	1		0.892724	0.55248	0.977367		Myosin regulatory light chain, smooth muscle OS=Spisula sachalinensis PE=1 SV=1	P08051	6e-61		myosin regulatory light chain (N-terminus) [Aplysia californica]	Aplysia californica	526117405	1e-81
Eti000461	130.34	134.99	148.83		110.74	174.6	221.14		132.07	134.97	156.4		96.89	96.23	118.61		-0.326744	0.391512	0.709442		-0.0613712	-0.0263939	0.273431		-0.550562	-0.557819	-0.28691		1	1	1		1	1	1		1	0.973491	1		Dermatopontin OS=Biomphalaria glabrata PE=1 SV=1	P83553	1e-13		PREDICTED: hemagglutinin/amebocyte aggregation factor-like [Xenopus (Silurana) tropicalis]	Xenopus (Silurana) tropicalis	301624748	2e-17
Eti000463	74.46	70.16	69.41		144.5	255.74	191.1		173.92	215.9	211.66		82.34	78.23	83.78		1.00865	1.89365	1.4502		1.28695	1.60281	1.66142		0.165996	0.0947882	0.162989		1	0.224181	1		1	0.653183	0.531996		1	1	1		X-box-binding protein 1 OS=Rattus norvegicus GN=Xbp1 PE=2 SV=1	Q9R1S4	3e-24		PREDICTED: X-box-binding protein 1-like [Aplysia californica]	Aplysia californica	524891904	2e-76
Eti000464	189.86	124.48	156.58		149.17	167.18	193.87		116.44	90.74	146.38		105.62	78.79	128.42		-0.0843018	0.141736	0.332258		-0.430506	-0.786038	-0.00945846		-0.613281	-1.03308	-0.359239		1	1	1		1	1	1		1	0.840876	1		-	-	-		PREDICTED: guanine nucleotide-binding protein subunit gamma-1-like isoform X5 [Aplysia californica]	Aplysia californica	524897398	2e-23
Eti000465	103.6	150.24	159.7		202.68	142.6	157.88		74.76	83.02	335.01		71.43	52.52	112.71		0.549097	0.103005	0.227204		-0.878677	-0.72404	1.37631		-0.986589	-1.42807	-0.356943		1	1	1		1	1	0.753151		0.923583	0.685321	1		Epididymal secretory protein E1 OS=Bos taurus GN=NPC2 PE=1 SV=1	P79345	1e-27		hypothetical protein LOTGIDRAFT_150026 [Lottia gigantea]	Lottia gigantea	556107759	1e-28
Eti000467	82.29	90.19	102.96		77.52	94.64	82.45		104.07	106.84	126.4		269.97	228.02	269.14		-0.252365	0.0970468	-0.125193		0.183673	0.225305	0.555249		1.51662	1.27574	1.48418		1	1	1		1	1	1		0.449836	0.580955	0.45664		Retrovirus-related Pol polyprotein from transposon 17.6 OS=Drosophila melanogaster GN=pol PE=4 SV=1	P04323	2e-77		PREDICTED: uncharacterized protein LOC578054 [Strongylocentrotus purpuratus]	Strongylocentrotus purpuratus	390359721	0
Eti000469	184.57	158.48	208.36		114.08	150.75	161.15		121.1	96.88	147.89		84.9	73.2	131.2		-0.697054	-0.233668	-0.160434		-0.599722	-0.917721	-0.220558		-1.15407	-1.36539	-0.554226		1	1	1		1	1	1		0.860335	0.711082	1		Thioredoxin OS=Penicillium chrysogenum GN=TRXA PE=1 SV=1	P34723	9e-24		Thioredoxin [Crassostrea gigas]	Crassostrea gigas	405954012	3e-29
Eti000470	233.21	208.48	153.47		185.12	256.66	163.31		62.09	42.56	256.01		19.3	18.89	23.27		-0.110988	0.422014	-0.253386		-1.67621	-2.21694	0.458893		-3.40319	-3.43201	-3.16193		1	1	1		1	0.598915	1		0.042052	0.0435108	0.0746137		-	-	-		PREDICTED: galactocerebrosidase-like [Aplysia californica]	Aplysia californica	524867934	3e-19
Eti000472	120.62	83.98	65.28		141.18	255.73	144.21		90.99	100.35	393.92		77.76	67.17	76.04		0.637858	1.55658	0.706681		0.0146561	0.160205	2.22022		-0.253846	-0.462299	-0.314221		1	0.447019	1		1	1	0.185285		1	0.991242	1		Gastric triacylglycerol lipase OS=Rattus norvegicus GN=Lipf PE=2 SV=1	P04634	1e-114		PREDICTED: gastric triacylglycerol lipase-like [Aplysia californica]	Aplysia californica	524889330	3e-134
Eti000474	323.58	46.69	94.19		165.41	314.04	205.71		123.52	91.83	202.25		14.21	10.82	21.94		0.0771876	1.06477	0.430416		-0.332592	-0.754947	0.46934		-3.49362	-3.88291	-2.8954		1	0.894756	1		1	1	1		0.216038	0.144135	0.359028		-	-	-		PREDICTED: uncharacterized protein LOC101846508 [Aplysia californica]	Aplysia californica	524887620	6e-11
Eti000475	197.5	154.85	183.01		97.51	144.06	140.46		123.63	151.67	128.25		85.57	117.1	90.07		-0.881832	-0.257266	-0.317008		-0.528275	-0.229329	-0.384453		-1.10128	-0.646006	-1.05523		1	1	1		1	1	1		0.877571	0.95633	1		-	-	-		PREDICTED: uncharacterized protein LOC101855037 [Aplysia californica]	Aplysia californica	524896480	7e-22
Eti000476	156.42	151.99	175.06		121.28	139.48	146.32		144.47	121.65	89.59		127.05	100.93	137.77		-0.418882	-0.155834	-0.109697		-0.155409	-0.399495	-0.753648		-0.382902	-0.712309	-0.294059		1	1	1		1	1	1		1	0.941656	1		V-type proton ATPase 16 kDa proteolipid subunit OS=Rattus norvegicus GN=Atp6v0c PE=2 SV=1	P63081	9e-70		hypothetical protein LOTGIDRAFT_224185 [Lottia gigantea]	Lottia gigantea	556115004	4e-79
Eti000478	152.97	116.89	134.38		154.85	198.95	188.86		106.66	100.43	210.59		77.38	68.06	91.92		0.190418	0.613523	0.515297		-0.336295	-0.418937	0.735997		-0.841382	-1.02393	-0.621023		1	0.98271	1		1	1	1		0.968309	0.839449	1		Protein LZIC OS=Rattus norvegicus GN=Lzic PE=2 SV=1	Q5PQN7	4e-67		PREDICTED: protein LZIC-like isoform X2 [Aplysia californica]	Aplysia californica	524900667	3e-87
Eti000479	123.15	111.25	112.22		130.79	151.6	131.59		141.49	134.98	121.83		159.05	136.92	145.54		0.168628	0.443526	0.21608		0.293325	0.229311	0.168579		0.419973	0.206519	0.263937		1	1	1		1	1	1		1	0.999285	1		Serine/threonine-protein kinase PLK1 OS=Xenopus laevis GN=plk1 PE=1 SV=1	P70032	1e-108		PREDICTED: proton-coupled folate transporter-like [Aplysia californica]	Aplysia californica	524875897	6e-149
Eti000480	202.17	125.92	151.95		166.32	192.85	192.7		110.74	95.68	225.7		38.67	31.1	63.85		0.0445629	0.319704	0.295388		-0.531006	-0.737545	0.587004		-2.09116	-2.40256	-1.3954		1	1	1		1	1	1		0.435696	0.286056	0.871351		-	-	-		hypothetical protein CGI_10027081 [Crassostrea gigas]	Crassostrea gigas	405972102	9e-39
Eti000481	44.78	531.99	629.12		29.31	17.95	63.07		53.88	39.88	88.38		36.88	30.65	28.69		-3.77849	-4.42525	-2.63476		-2.88926	-3.32089	-2.08415		-3.4787	-3.74307	-3.8695		0.653215	0.192017	1		1	0.66102	0.92114		0.352219	0.284919	0.23179		Secretory phospholipase A2 receptor OS=Mus musculus GN=Pla2r1 PE=1 SV=1	Q62028	9e-13		PREDICTED: macrophage mannose receptor 1-like [Strongylocentrotus purpuratus]	Strongylocentrotus purpuratus	390351492	5e-18
Eti000482	251.37	91.82	68.93		111.66	280.99	185.82		81.21	113.72	284.69		35.93	48.14	36.39		-0.3156	1.07816	0.457624		-0.764071	-0.273455	1.13665		-1.98229	-1.55743	-1.99153		1	0.850004	1		1	1	0.942343		0.614678	0.74209	0.656058		Transmembrane protein 2 OS=Mus musculus GN=Tmem2 PE=1 SV=1	Q5FWI3	1e-100		hypothetical protein LOTGIDRAFT_228278 [Lottia gigantea]	Lottia gigantea	556109023	0
Eti000483	327	41.29	46.04		169.53	299.59	189.18		69.64	75.3	204.57		44.64	48.38	64.28		0.274658	1.15901	0.471369		-0.997806	-0.879047	0.647667		-1.68056	-1.56148	-1.18207		1	0.895483	1		1	1	1		0.871602	0.839698	1		Collagen alpha-2(I) chain OS=Oncorhynchus mykiss GN=col1a2 PE=2 SV=2	O93484	2e-39		PREDICTED: collagen alpha-1(I) chain-like [Aplysia californica]	Aplysia californica	524874655	2e-109
Eti000485	138.98	176.13	199.22		125.21	105.94	143.9		160.7	119.57	103.36		104.98	94.82	97.08		-0.460925	-0.640654	-0.221609		-0.0896904	-0.512547	-0.635485		-0.746252	-0.890375	-0.88723		1	1	1		1	1	1		0.990638	0.89252	1		-	-	-		PREDICTED: gelsolin-related protein of 125 kDa-like [Aplysia californica]	Aplysia californica	524869393	9e-66
Eti000486	133.05	117.22	141.6		137.47	152	145.84		95.63	123.49	233.29		91.46	94.96	103.4		0.0645044	0.271024	0.188148		-0.447797	-0.0751438	0.92969		-0.554372	-0.497459	-0.405183		1	1	1		1	1	0.97698		1	0.986177	1		Cytochrome c oxidase subunit 6C-2 OS=Rattus norvegicus GN=Cox6c2 PE=1 SV=3	P11951	4e-11		PREDICTED: cytochrome c oxidase subunit 6C-like [Aplysia californica]	Aplysia californica	524915986	3e-25
Eti000487	152.64	224.3	225.42		139.05	166.39	199.37		121.83	71.42	169.6		24.97	26.64	38.02		-0.537248	-0.21717	0.020961		-0.716982	-1.48399	-0.148535		-3.04586	-2.94963	-2.46745		1	1	1		1	0.965034	1		0.111874	0.132008	0.254849		Vacuolar-processing enzyme gamma-isozyme OS=Arabidopsis thaliana GN=At4g32940 PE=2 SV=2	Q39119	4e-98		PREDICTED: legumain-like [Aplysia californica]	Aplysia californica	524892928	5e-154
Eti000488	130.57	153.89	164.28		136.95	177.76	117.54		129.87	110.78	141.14		99.68	84.57	111.98		-0.135372	0.302198	-0.317435		-0.200882	-0.42649	0.0103415		-0.62484	-0.859365	-0.485142		1	1	1		1	1	1		1	0.897967	1		14-3-3 protein epsilon OS=Ovis aries GN=YWHAE PE=1 SV=1	P62262	3e-134		PREDICTED: 14-3-3 protein epsilon-like [Aplysia californica]	Aplysia californica	524892341	9e-138
Eti000490	142.93	80.87	72.49		137.45	211.61	151.59		116.34	141.9	176.86		104.43	116.04	101.51		0.463579	1.14801	0.64343		0.233925	0.524985	0.929407		0.0363253	0.191043	-0.0324317		1	0.75651	1		1	1	0.983658		1	1	1		ATP-binding cassette sub-family E member 1 OS=Mus musculus GN=Abce1 PE=2 SV=1	P61222	0		PREDICTED: ATP-binding cassette sub-family E member 1-like isoform X3 [Aplysia californica]	Aplysia californica	524897931	0
Eti000492	185.98	26.86	26.12		168.4	234.51	236.74		227.32	173.11	206.57		22.04	23.68	20.02		1.05928	1.59993	1.58926		1.50326	1.11596	1.45598		-1.90478	-1.79839	-2.07069		1	0.688884	1		1	1	0.901549		0.800849	0.774403	0.851912		-	-	-		THAP domain-containing protein 9 [Crassostrea gigas]	Crassostrea gigas	405968106	1e-104
Eti000493	183.05	99.81	91.67		192	187.91	140.06		103.57	83.78	221.37		79.72	73.93	92.89		0.60751	0.638392	0.190899		-0.272021	-0.573473	0.91497		-0.691501	-0.797553	-0.498759		1	0.981972	1		1	1	0.987746		1	0.929487	1		Apolipophorins OS=Locusta migratoria PE=1 SV=2	Q9U943	2e-20		PREDICTED: apolipophorins-like [Aplysia californica]	Aplysia californica	524898819	0
Eti000494	171.02	115.09	127.08		83.21	182.43	127.67		125.39	128.45	172.98		90.95	119.72	101.45		-0.73838	0.455959	-0.0822039		-0.135631	-0.0964761	0.41968		-0.640869	-0.241555	-0.511194		1	1	1		1	1	1		1	1	1		Metabotropic glutamate receptor 7 OS=Rattus norvegicus GN=Grm7 PE=1 SV=1	P35400	2e-46		Metabotropic glutamate receptor 3 [Crassostrea gigas]	Crassostrea gigas	405974809	0
Eti000497	302.49	7.03	4.97		314.9	240.19	291.08		101.32	40.25	205.74		16.64	4.9	4.31		1.56138	1.23415	1.4864		-0.0634652	-1.38872	1.04906		-2.71054	-4.46974	-4.68584		1	0.958194	1		1	1	1		0.867065	0.536722	0.520944		Acetylcholinesterase OS=Bungarus fasciatus GN=ACHE PE=1 SV=2	Q92035	6e-100		PREDICTED: acetylcholinesterase-like [Aplysia californica]	Aplysia californica	524880447	2e-108
Eti000498	154.86	241.26	241.79		139.11	110.83	103.32		85.74	76.34	201.34		49.5	52.38	72.95		-0.61953	-0.885768	-1.00977		-1.30621	-1.47027	0.0168245		-2.14115	-2.05682	-1.60976		1	0.972003	1		1	0.959024	1		0.398835	0.417211	0.697942		Granulins OS=Homo sapiens GN=GRN PE=1 SV=2	P28799	1e-10		PREDICTED: neurogenic locus notch homolog protein 1-like isoform X5 [Aplysia californica]	Aplysia californica	524867820	2e-14
Eti000499	117.21	125.72	123.51		124.4	124.26	123.62		127.12	129.51	110.3		137.41	131.44	144.71		0.0172589	0.0772794	0.0465829		0.0594368	0.0900929	-0.0538475		0.129554	0.0682192	0.176298		1	1	1		1	1	1		1	1	1		YTH domain-containing family protein 2 OS=Bos taurus GN=YTHDF2 PE=2 SV=1	Q0VCZ3	6e-92		PREDICTED: YTH domain family protein 1-like [Aplysia californica]	Aplysia californica	524869257	3e-104
Eti000501	82.13	265.8	263.39		82.15	73.47	109.7		112.89	91.47	92.49		109.78	114.23	111.01		-1.31472	-1.41466	-0.859164		-0.845218	-1.14609	-1.04163		-0.928143	-0.868211	-0.940323		1	0.849209	1		1	1	1		0.972304	0.928624	1		Transmembrane protein 256 homolog OS=Bufo gargarizans PE=3 SV=1	A4K526	1e-23		PREDICTED: transmembrane protein 256 homolog [Aplysia californica]	Aplysia californica	524865506	1e-48
Eti000504	46.62	430.51	411.95		57.28	53	61.07		69.61	120.94	104.1		51.11	48.13	47.22		-2.37334	-2.42484	-2.2421		-2.08135	-1.28168	-1.40894		-2.56943	-2.65342	-2.71215		1	0.617071	1		1	1	1		0.548202	0.506036	0.49515		-	-	-		PREDICTED: uncharacterized protein LOC101852515 [Aplysia californica]	Aplysia californica	524911122	2e-24
Eti000509	149.12	111.31	148.35		105.03	129.55	172.6		99.8	83.2	192.32		85.35	100.52	109.23		-0.385123	-0.0208388	0.369604		-0.447423	-0.70583	0.589101		-0.715478	-0.47693	-0.387468		1	1	1		1	1	1		0.991958	0.987965	1		Heat shock factor-binding protein 1 OS=Homo sapiens GN=HSBP1 PE=1 SV=1	O75506	2e-25		PREDICTED: heat shock factor-binding protein 1-like [Aplysia californica]	Aplysia californica	524865987	2e-34
Eti000511	39.8	87.56	219.9		81.65	112.99	45.42		113.02	54.3	33.3		173.63	313.29	203.16		-0.506032	0.02367	-1.31334		-0.0242211	-1.07835	-1.69728		0.552532	1.40664	0.750881		1	1	1		1	1	0.919153		1	0.634726	1		Tenascin-R OS=Homo sapiens GN=TNR PE=1 SV=3	Q92752	2e-41		PREDICTED: ficolin-1-like [Lepisosteus oculatus]	Lepisosteus oculatus	573895304	2e-40
Eti000513	111.5	131.99	128		110.67	121.89	108.63		117.69	120.67	85.99		152.96	134.65	152.16		-0.170574	0.0300136	-0.1588		-0.0707608	-0.0309541	-0.432406		0.265077	0.0837262	0.229437		1	1	1		1	1	1		1	1	1		Vesicle transport protein SFT2B OS=Homo sapiens GN=SFT2D2 PE=1 SV=1	O95562	5e-50		PREDICTED: vesicle transport protein SFT2B-like isoform X2 [Aplysia californica]	Aplysia californica	524908786	3e-85
Eti000514	214.61	152.92	167		101.89	154.62	146.97		116.56	90.68	74.08		79.25	75.21	101.58		-0.817204	-0.153872	-0.250344		-0.612075	-0.969976	-1.17469		-1.21061	-1.28359	-0.880337		1	1	1		1	1	0.991443		0.844629	0.758503	1		Malate dehydrogenase, mitochondrial OS=Pongo abelii GN=MDH2 PE=2 SV=1	Q5NVR2	3e-149		PREDICTED: malate dehydrogenase, mitochondrial-like isoform X2 [Aplysia californica]	Aplysia californica	524878973	0
Eti000515	151.42	85.76	105.45		121.07	179.88	177.24		108.97	100.63	225.35		62.9	70.17	86.41		0.0722065	0.70525	0.660703		-0.0682047	-0.178669	1.07075		-0.903066	-0.74241	-0.472992		1	0.961466	1		1	1	0.922715		0.955912	0.936027	1		ATP synthase subunit O, mitochondrial OS=Drosophila melanogaster GN=Oscp PE=2 SV=2	Q24439	6e-46		PREDICTED: ATP synthase subunit O, mitochondrial-like [Aplysia californica]	Aplysia californica	524885581	5e-78
Eti000516	43.44	65.6	120.32		176.75	122.3	104.86		116.69	83.5	53.13		202.01	210.71	173.05		1.20435	0.734126	0.489504		0.617276	0.137845	-0.427398		1.36657	1.43007	1.11522		1	0.963767	1		1	1	1		0.610737	0.553696	0.88375		Methylenetetrahydrofolate reductase OS=Homo sapiens GN=MTHFR PE=1 SV=3	P42898	0		PREDICTED: methylenetetrahydrofolate reductase-like [Aplysia californica]	Aplysia californica	524901855	0
Eti000517	150.34	41.3	31.35		31.91	220	189.78		92.11	257.94	406.57		7.06	28.29	15.67		-1.23806	1.60986	1.37263		0.302117	1.793	2.53527		-3.44475	-1.43952	-2.32188		1	0.591867	1		1	0.748114	0.219936		0.199177	0.809327	0.566481		Thyroid hormone-induced protein B OS=Xenopus laevis PE=2 SV=2	Q91641	1e-39		hypothetical protein BRAFLDRAFT_125174, partial [Branchiostoma floridae]	Branchiostoma floridae	260824625	1e-74
Eti000520	148.18	69.46	66.15		176.75	223.34	191.29		155.65	106.28	240.01		26.1	32.16	26.79		0.887663	1.28713	1.04013		0.715229	0.169431	1.43104		-1.90233	-1.59846	-1.89285		1	0.683906	1		1	1	0.76545		0.567563	0.663709	0.600522		-	-	-		hypothetical protein LOTGIDRAFT_229175 [Lottia gigantea]	Lottia gigantea	556100655	6e-44
Eti000522	109.51	125.58	157.78		112.76	150.74	123.69		133.92	117.45	93.86		112.69	94.72	105.6		-0.223336	0.256627	-0.0515875		0.0360407	-0.149694	-0.38587		-0.255355	-0.50326	-0.377168		1	1	1		1	1	1		1	0.986933	1		Plastin-3 OS=Bos taurus GN=PLS3 PE=2 SV=1	A7E3Q8	0		PREDICTED: plastin-3-like [Aplysia californica]	Aplysia californica	524883140	0
Eti000523	97.27	119.05	120.51		111.33	97.61	116.52		138.44	133.86	99.21		153.72	130.97	118.37		-0.0204025	-0.14868	0.0837849		0.304984	0.260127	-0.0842317		0.413771	0.185461	0.00870459		1	1	1		1	1	1		1	1	1		Syntenin-1 OS=Rattus norvegicus GN=Sdcbp PE=1 SV=1	Q9JI92	1e-105		PREDICTED: syntenin-1-like isoform X3 [Aplysia californica]	Aplysia californica	524915380	7e-170
Eti000524	97.4	225.01	275.74		70.68	103.02	172.56		133.65	85.16	197.56		17.96	23.59	33.96		-1.50062	-0.896239	-0.174748		-0.570182	-1.21728	0.0843001		-3.50838	-3.11211	-2.61752		1	0.984796	1		1	1	1		0.0770992	0.144171	0.262102		-	-	-		PREDICTED: uncharacterized protein LOC101851895 isoform X3 [Aplysia californica]	Aplysia californica	524906529	1e-54
Eti000525	101.09	197.56	282.11		128.06	87.66	152.84		80.57	52.49	99.84		76.32	54.96	121.76		-0.600867	-1.08699	-0.307152		-1.25778	-1.87261	-0.857706		-1.37829	-1.84953	-0.732733		1	0.937653	1		1	0.8748	1		0.808081	0.570932	1		Peptidyl-prolyl cis-trans isomerase B OS=Schistosoma mansoni GN=CYP PE=2 SV=1	Q26551	4e-82		PREDICTED: peptidyl-prolyl cis-trans isomerase B-like [Aplysia californica]	Aplysia californica	524896874	1e-89
Eti000526	143.67	128.68	151.44		130.16	128.66	118.85		131.38	131.15	86.89		96.97	79.01	102.42		-0.12728	-0.0826242	-0.220207		-0.102691	-0.101288	-0.608245		-0.582947	-0.875933	-0.532082		1	1	1		1	1	1		1	0.894438	1		Rho GDP-dissociation inhibitor 1 OS=Rattus norvegicus GN=Arhgdia PE=1 SV=1	Q5XI73	2e-47		PREDICTED: rho GDP-dissociation inhibitor 1-like [Aplysia californica]	Aplysia californica	524881413	1e-79
Eti000527	111.47	136.22	127.22		118.86	98.18	133.41		150.46	122.38	116.33		89.7	110.27	112.6		-0.0806547	-0.295185	0.124305		0.270235	-0.024118	-0.00973546		-0.518197	-0.217648	-0.218273		1	1	1		1	1	1		1	1	1		Extended synaptotagmin-2 OS=Mus musculus GN=Esyt2 PE=1 SV=1	Q3TZZ7	6e-127		extended synaptotagmin-like protein 2-like protein variant [Lottia gigantea]	Lottia gigantea	556107919	0
Eti000528	77.1	148.59	189.34		76.47	130.16	150.57		125.74	113.97	223.26		51.96	60.54	78.78		-0.860568	-0.0319293	0.155615		-0.131515	-0.27006	0.787609		-1.44915	-1.2259	-0.876697		1	1	1		1	1	1		0.7654	0.798801	1		Galectin-4 OS=Rattus norvegicus GN=Lgals4 PE=1 SV=1	P38552	2e-49		PREDICTED: galectin-4-like isoform X3 [Aplysia californica]	Aplysia californica	524891001	3e-75
Eti000529	43.3	134.41	104.86		120.21	118.23	66.22		80.63	100.73	102.2		174.66	182.53	196.83		0.347006	0.383898	-0.474669		-0.218649	0.10544	0.215132		0.85403	0.920185	0.998039		1	1	1		1	1	1		0.904206	0.815088	0.977367		Neural/ectodermal development factor IMP-L2 OS=Drosophila melanogaster GN=ImpL2 PE=2 SV=4	Q09024	1e-17		hypothetical protein LOTGIDRAFT_108898, partial [Lottia gigantea]	Lottia gigantea	556093971	4e-39
Eti000531	152.98	91.26	97.85		118.91	187.31	162.54		83.64	80.82	226.77		60.76	69.49	81.97		0.0482754	0.765701	0.537743		-0.448259	-0.493373	1.08168		-0.95132	-0.754858	-0.54731		1	0.939164	1		1	1	0.919005		0.939869	0.934677	1		Elongation factor 1-beta OS=Oryctolagus cuniculus GN=EEF1B PE=1 SV=2	P34826	2e-82		PREDICTED: elongation factor 1-beta-like [Aplysia californica]	Aplysia californica	524901909	5e-93
Eti000532	115.15	120.36	130.8		93.9	85.1	102.07		109.22	101.92	83.39		156.18	167.11	147.55		-0.387553	-0.468297	-0.228688		-0.158282	-0.254326	-0.456585		0.315235	0.415649	0.205345		1	1	1		1	1	1		1	0.965831	1		-	-	-		hypothetical protein LOTGIDRAFT_96811, partial [Lottia gigantea]	Lottia gigantea	556098856	1e-68
Eti000533	124.19	358.59	280.23		71.43	57.25	71.03		163.79	56.98	162.79		26.93	18.18	16.93		-1.83721	-2.09577	-1.80703		-0.629618	-2.14986	-0.546592		-3.27641	-3.84043	-3.97441		1	0.52763	1		1	0.766008	1		0.125602	0.0531569	0.0420235		-	-	-		PREDICTED: uncharacterized protein LOC101845042 isoform X2 [Aplysia californica]	Aplysia californica	524908573	2e-135
Eti000534	95.73	122.69	136.28		108.21	108.09	109.99		122.37	115.96	98.45		133.85	128.93	125.15		-0.135471	-0.0756615	-0.0733292		0.0531206	-0.020772	-0.169373		0.140253	0.0888923	0.0151464		1	1	1		1	1	1		1	1	1		Serine/threonine-protein kinase pakH OS=Dictyostelium discoideum GN=pakH-1 PE=3 SV=1	Q556S2	1e-12		PREDICTED: hypothetical protein LOC100572891 [Acyrthosiphon pisum]	Acyrthosiphon pisum	328707589	9e-33
Eti000536	70.47	143.98	155.38		95.37	121.74	119.12		112.76	106.23	142.84		102.47	110.2	119.31		-0.375677	0.0374265	-0.016383		-0.122983	-0.205842	0.309311		-0.303478	-0.195921	-0.112067		1	1	1		1	1	1		1	1	1		Lysosomal protective protein OS=Homo sapiens GN=CTSA PE=1 SV=2	P10619	6e-138		hypothetical protein LOTGIDRAFT_159616 [Lottia gigantea]	Lottia gigantea	556108215	5e-154
Eti000537	79.55	106.56	80.56		86.29	82.84	90.15		102.25	189.74	189.47		126.25	154.42	110.69		-0.0516258	-0.0490263	0.0500146		0.203892	1.09941	1.18538		0.465878	0.759049	0.247966		1	1	1		1	0.974142	0.873353		1	0.855461	1		Putative ankyrin repeat protein MM_0045 OS=Methanosarcina mazei (strain ATCC BAA-159 / DSM 3647 / Goe1 / Go1 / JCM 11833 / OCM 88) GN=MM_0045 PE=4 SV=1	Q8Q0U0	3e-26		PREDICTED: ankyrin repeat domain-containing protein 17-like [Aplysia californica]	Aplysia californica	524908030	1e-32
Eti000538	122.23	109.78	109.8		104.53	120.09	106.44		113.74	120.94	99.7		134.38	125.02	130.72		-0.134448	0.127542	-0.0699008		-0.00153088	0.0909373	-0.100723		0.197022	0.0953893	0.129235		1	1	1		1	1	1		1	1	1		R3H domain-containing protein 4 OS=Homo sapiens GN=R3HDM4 PE=1 SV=3	Q96D70	2e-34		PREDICTED: R3H domain-containing protein 4-like [Aplysia californica]	Aplysia californica	524869305	6e-99
Eti000540	210.15	84.08	93.3		98.26	142.13	105.15		110.65	143.06	84.42		102.4	109.82	102.06		-0.409384	0.185198	-0.272955		-0.226772	0.148592	-0.525647		-0.38059	-0.276573	-0.412976		1	1	1		1	1	1		1	1	1		Selenoprotein W OS=Danio rerio GN=sepw1 PE=3 SV=3	Q568W0	7e-17		selenoprotein W, 1 [Xenopus (Silurana) tropicalis]	Xenopus (Silurana) tropicalis	284413680	2e-15
Eti000542	104.79	109.17	143.16		152.14	143.94	132.84		98.19	72.28	163.83		82.61	66.04	109.64		0.34607	0.327487	0.189153		-0.274189	-0.712685	0.555055		-0.565786	-0.885853	-0.18552		1	1	1		1	1	1		1	0.884788	1		Glutaredoxin-C3 OS=Arabidopsis thaliana GN=GRXC3 PE=2 SV=1	Q9FVX1	2e-19		PREDICTED: glutaredoxin-1-like [Aplysia californica]	Aplysia californica	524909329	6e-40
Eti000543	47.37	394.94	388.11		62.44	63.93	56.42		63.38	68.62	57.06		59.83	58.62	56.45		-2.15033	-2.05557	-2.25801		-2.11814	-2.00078	-2.17841		-2.24389	-2.27058	-2.35633		1	0.730522	1		1	0.967845	0.850606		0.630789	0.60314	0.638363		Mariner Mos1 transposase OS=Drosophila mauritiana GN=mariner\T PE=1 SV=1	Q7JQ07	2e-36		PREDICTED: histone-lysine N-methyltransferase SETMAR-like [Bombyx mori]	Bombyx mori	512923258	9e-66
Eti000545	149.37	173.79	202.8		110.1	111.16	127.44		88.79	61.68	141.57		68.72	53.45	82.8		-0.679102	-0.603924	-0.429561		-0.978508	-1.49998	-0.214118		-1.38996	-1.7499	-1.14923		1	1	1		1	0.946674	1		0.728801	0.53244	0.987374		Translocon-associated protein subunit beta OS=Canis familiaris GN=SSR2 PE=1 SV=1	P23438	2e-68		hypothetical protein LOTGIDRAFT_118304 [Lottia gigantea]	Lottia gigantea	556105926	4e-79
Eti000546	140.4	66.75	80.26		62.02	177.57	113.2		96.07	169.73	189.12		70.66	104.56	99.67		-0.640553	0.93909	0.266162		0.00215457	0.827694	1.07008		-0.48292	0.0850782	-0.014595		1	0.881266	1		1	1	0.933723		1	1	1		von Willebrand factor D and EGF domain-containing protein OS=Homo sapiens GN=VWDE PE=2 SV=4	Q8N2E2	9e-11		PREDICTED: uncharacterized protein LOC101851458 [Aplysia californica]	Aplysia californica	524865688	0
Eti000548	154.18	142	184.4		111.03	114.72	136.37		138.95	101.9	81.1		62.36	47.16	92.2		-0.537497	-0.429049	-0.202507		-0.202496	-0.645986	-0.88842		-1.40059	-1.80095	-0.864477		1	1	1		1	1	1		0.748653	0.534381	1		Transgelin-2 OS=Mus musculus GN=Tagln2 PE=1 SV=4	Q9WVA4	3e-29		PREDICTED: myophilin-like [Aplysia californica]	Aplysia californica	524866538	5e-56
Eti000549	149.01	88.76	73.5		106.41	152.91	132.8		103.18	114.32	129.61		103.56	123.78	87.29		0.0232722	0.608077	0.381354		-0.0102611	0.142122	0.409887		-0.0470112	0.21309	-0.321529		1	0.98906	1		1	1	1		1	0.999421	1		RNA-binding protein NOB1 OS=Bos taurus GN=NOB1 PE=2 SV=1	Q3T042	5e-105		hypothetical protein LOTGIDRAFT_211535 [Lottia gigantea]	Lottia gigantea	556094236	2e-112
Eti000550	89.27	110.43	79.66		96.51	164.68	189.66		43.26	85.47	336.12		42.21	42.5	82.29		0.0422183	0.874757	1.05523		-1.10477	-0.1186	1.94466		-1.18239	-1.16979	-0.24745		1	0.88365	1		1	1	0.312695		0.835799	0.785993	1		-	-	-		hypothetical protein LOTGIDRAFT_169531 [Lottia gigantea]	Lottia gigantea	556094475	2e-59
Eti000551	144.74	102.74	128.53		95.8	167.8	161.93		102.4	91.81	134.05		67.8	67.61	90.98		-0.397935	0.472132	0.397564		-0.290704	-0.443852	0.18856		-0.927703	-0.928972	-0.531336		1	1	1		1	1	1		0.939453	0.872566	1		Cytochrome b-c1 complex subunit 7 OS=Fasciola hepatica GN=UBCRBP PE=3 SV=2	O01369	6e-25		PREDICTED: cytochrome b-c1 complex subunit 7-like [Aplysia californica]	Aplysia californica	524864066	4e-42
Eti000552	172.53	108.25	110.16		129.52	142.62	126.84		114.65	75.43	154.05		75.23	62.66	83.45		-0.0208847	0.179914	-0.0125261		-0.185794	-0.78556	0.331488		-0.835527	-1.09652	-0.713978		1	1	1		1	1	1		0.97675	0.833296	1		Filamin-A OS=Mus musculus GN=Flna PE=1 SV=5	Q8BTM8	0		PREDICTED: filamin-A-like [Aplysia californica]	Aplysia californica	524888508	0
Eti000553	43.53	36.05	32.13		73.67	145.22	87.6		96.79	207	238.3		160.53	138.96	91.68		0.973524	2.01421	1.26187		1.37831	2.47901	2.76932		2.06603	1.86054	1.2301		1	0.185589	1		1	0.0905779	0.0284234		0.126768	0.210934	0.684319		Arginase-1 OS=Mus musculus GN=Arg1 PE=1 SV=1	Q61176	3e-98		hypothetical protein LOTGIDRAFT_204097 [Lottia gigantea]	Lottia gigantea	556103422	1e-118
Eti000554	188.31	206.08	150.24		143.86	166.96	91.71		50.72	46.39	166.48		49.49	37.3	50.36		-0.345558	-0.0694008	-0.95668		-1.83889	-1.96401	-0.0328235		-1.91661	-2.322	-1.91931		1	1	1		1	0.763214	1		0.504364	0.309734	0.496039		Arylsulfatase B OS=Mus musculus GN=Arsb PE=2 SV=3	P50429	2e-168		PREDICTED: arylsulfatase B-like [Aplysia californica]	Aplysia californica	524872777	0
Eti000555	103.74	63.07	54		128.39	133.21	116.88		155.94	151.6	220.77		68.27	79.87	70.39		0.789776	0.904801	0.692686		1.08096	1.04472	1.67377		-0.152596	0.0764775	-0.13637		1	0.8874	1		1	1	0.574537		1	1	1		-	-	-		PREDICTED: uncharacterized protein LOC101845595 [Aplysia californica]	Aplysia californica	524867613	0
Eti000557	131.09	159	117.44		111.89	149.84	146.99		39.16	75.68	245.54		55.63	37.99	73.87		-0.289089	0.193482	0.142902		-1.79352	-0.838972	0.946854		-1.32916	-1.87654	-0.947974		1	1	1		1	1	0.973095		0.791793	0.502308	1		-	-	-		PREDICTED: uncharacterized protein LOC101861622 [Aplysia californica]	Aplysia californica	524911523	5e-101
Eti000559	207.02	57.32	60.6		120.26	226.55	163.36		101.79	92.59	190.41		39.24	37.08	43.33		0.133876	1.10999	0.614361		-0.0955205	-0.227168	0.898834		-1.51224	-1.59094	-1.39704		1	0.844767	1		1	1	1		0.821067	0.74209	1		-	-	-		PREDICTED: hemicentin-2-like [Aplysia californica]	Aplysia californica	524888089	7e-12
Eti000562	98.85	110.4	102.4		123.23	105.62	90.9		104.03	98.57	83.43		129.37	134.95	150.77		0.237524	0.0765708	-0.163041		0.00421392	-0.0698364	-0.222738		0.276426	0.339949	0.469135		1	1	1		1	1	1		1	0.983826	1		Phosphatidylinositol 4-kinase alpha OS=Homo sapiens GN=PI4KA PE=1 SV=3	P42356	0		hypothetical protein LOTGIDRAFT_103639 [Lottia gigantea]	Lottia gigantea	556109042	0
Eti000565	181.77	31.29	39.59		123.99	231.28	171.41		57.86	68.32	256.11		53.83	41.97	69.7		0.538976	1.50108	1.04469		-0.549363	-0.304078	1.68739		-0.695208	-1.05111	-0.349771		1	0.687799	1		1	1	0.751809		1	0.923064	1		-	-	-		PREDICTED: uncharacterized protein LOC101850013 [Aplysia californica]	Aplysia californica	524889764	6e-19
Eti000566	79.27	73.89	77.08		91.43	89.46	89.69		66.97	76.44	120.98		186.49	203.26	166.03		0.242833	0.272916	0.253303		-0.195237	-0.000579306	0.748992		1.2401	1.36699	1.04457		1	1	1		1	1	1		0.619418	0.516161	0.860518		DNA transposase THAP9 OS=Homo sapiens GN=THAP9 PE=1 SV=2	Q9H5L6	8e-32		PREDICTED: DNA transposase THAP9-like [Aplysia californica]	Aplysia californica	524879033	1e-64
Eti000567	115.69	145.43	129.05		172.52	152.85	154.09		59.5	57.72	222.1		26.35	29.08	51.45		0.3992	0.285793	0.27452		-1.1259	-1.16587	0.865764		-2.34308	-2.19829	-1.40588		1	1	1		1	1	0.984868		0.266843	0.323874	0.812555		Ganglioside GM2 activator OS=Homo sapiens GN=GM2A PE=1 SV=4	P17900	5e-26		Ganglioside GM2 activator [Crassostrea gigas]	Crassostrea gigas	405970485	1e-30
Eti000568	185.23	111.5	150.12		101.47	114.27	153.57		108.65	81.9	71.9		74.55	79.76	82.4		-0.565026	-0.331632	0.0714883		-0.454791	-0.85826	-0.959595		-1.04024	-0.940149	-0.923773		1	1	1		1	1	1		0.913348	0.880165	1		-	-	-		PREDICTED: uncharacterized protein LOC101849907 [Aplysia californica]	Aplysia californica	524871463	9e-18
Eti000571	18.95	181.82	222.75		73.22	215.92	63.32		121.36	130.66	189.61		31.13	33.73	30.4		-0.948398	0.672088	-1.11976		-0.208262	-0.0991253	0.526388		-2.21386	-2.09529	-2.27623		1	0.995666	1		1	1	1		0.676571	0.67779	0.731805		Protocadherin Fat 4 OS=Mus musculus GN=Fat4 PE=1 SV=2	Q2PZL6	3e-13		PREDICTED: sushi, nidogen and EGF-like domain-containing protein 1-like isoform X2 [Aplysia californica]	Aplysia californica	524886478	1e-19
Eti000574	121.39	138.55	142.44		86.4	140.42	147.86		101.2	100.51	173.54		49.33	45.64	62.79		-0.643038	0.119151	0.170698		-0.403765	-0.409872	0.465457		-1.48252	-1.59202	-1.16268		1	1	1		1	1	1		0.70117	0.623405	0.999119		-	-	-		PREDICTED: probable tetraspanin tspA-like [Aplysia californica]	Aplysia californica	524882293	8e-32
Eti000576	79.57	111.33	102.55		124.75	121.07	140.19		143.25	128.92	127.58		72.01	65.22	90.03		0.343151	0.361087	0.549857		0.553382	0.40502	0.477719		-0.480982	-0.621442	-0.187132		1	1	1		1	1	1		1	0.962896	1		5'-AMP-activated protein kinase subunit beta-2 OS=Rattus norvegicus GN=Prkab2 PE=1 SV=1	Q9QZH4	9e-13		PREDICTED: skin secretory protein xP2-like isoform X3 [Aplysia californica]	Aplysia californica	524901249	2e-33
Eti000580	218.62	96.22	85.62		83.1	122.68	77.66		90.77	140.69	192.88		97.6	62.76	28.99		-0.69881	-0.0744016	-0.757898		-0.560367	0.0765194	0.618207		-0.497536	-1.13174	-2.27641		1	1	1		1	1	1		1	0.84147	0.412622		Retrovirus-related Pol polyprotein from transposon 297 OS=Drosophila melanogaster GN=pol PE=4 SV=1	P20825	7e-62		PREDICTED: uncharacterized protein LOC101882541 [Danio rerio]	Danio rerio	528501696	2e-72
Eti000581	108.31	95.23	89.91		145.55	146.25	105.21		97.47	95.84	146.43		87.38	81.24	95.89		0.563034	0.63153	0.133231		-0.00439375	-0.0248705	0.673862		-0.204234	-0.306607	-0.0981863		1	0.978045	1		1	1	1		1	1	1		Uridine-cytidine kinase 2-B OS=Danio rerio GN=uck2b PE=2 SV=1	Q7ZV79	6e-95		PREDICTED: uridine-cytidine kinase 2-B-like isoform X6 [Aplysia californica]	Aplysia californica	524882011	1e-119
Eti000582	121.04	99.12	84.83		113.22	141.75	109.04		116.98	109.47	139.32		81.59	90.07	87.89		0.144242	0.530133	0.128376		0.20216	0.110474	0.545605		-0.359728	-0.214481	-0.280405		1	0.995078	1		1	1	1		1	1	1		Eukaryotic translation initiation factor 3 subunit B OS=Bos taurus GN=EIF3B PE=2 SV=1	A7MB16	0		PREDICTED: eukaryotic translation initiation factor 3 subunit B-like [Aplysia californica]	Aplysia californica	524903740	0
Eti000584	133.22	124.63	131.27		96.46	134.54	123.83		96.06	107.85	112.42		72.21	70.92	82.86		-0.43669	0.104731	-0.0375858		-0.431703	-0.260719	-0.113223		-0.885266	-0.908786	-0.715228		1	1	1		1	1	1		0.948862	0.87389	1		Cysteine protease ATG4D OS=Mus musculus GN=Atg4d PE=1 SV=1	Q8BGV9	4e-99		PREDICTED: uncharacterized protein LOC101850510 [Aplysia californica]	Aplysia californica	524902973	0
Eti000585	119.38	90.44	117.32		120.19	128.11	136.89		85.22	90.87	144.24		83.03	79.18	89.65		0.130612	0.28433	0.356798		-0.353974	-0.257277	0.495759		-0.433814	-0.499526	-0.351201		1	1	1		1	1	1		1	0.986146	1		-	-	-		PREDICTED: uncharacterized protein LOC101859301 [Aplysia californica]	Aplysia californica	524916190	3e-106
Eti000586	57.13	50.51	97.72		122.65	254	256		118.31	118.71	122.88		27.92	27.81	30.52		0.834208	1.94584	1.93433		0.794259	0.802927	0.939252		-1.33132	-1.33416	-1.23101		1	0.227391	0.65052		1	1	0.977118		0.80018	0.745334	0.976573		-	-	-		PREDICTED: uncharacterized protein LOC101856886 [Aplysia californica]	Aplysia californica	524880224	1e-26
Eti000587	0.74	567.82	501.28		14.45	6.97	35.48		8.41	7.15	88.4		8.3	15.6	16.38		-4.62489	-5.61691	-3.2911		-5.39559	-5.62604	-1.91057		-5.45725	-4.54535	-4.5051		1	0.425177	1		1	0.696321	1		0.452134	0.566836	0.630942		-	-	-		PREDICTED: uncharacterized protein LOC101862063 [Aplysia californica]	Aplysia californica	524901165	7e-16
Eti000588	94.8	83.27	92.59		107.13	125.66	128.66		76.71	110.56	214.01		61.41	80.45	91.64		0.238145	0.529913	0.540698		-0.232533	0.298788	1.33866		-0.595523	-0.203107	-0.0460986		1	0.993816	1		1	1	0.750014		1	1	1		Eukaryotic translation initiation factor 3 subunit F OS=Homo sapiens GN=EIF3F PE=1 SV=1	O00303	2e-114		PREDICTED: eukaryotic translation initiation factor 3 subunit F-like isoform X1 [Aplysia californica]	Aplysia californica	524872340	3e-159
Eti000589	72.03	70.53	92.36		84.31	215.24	148.34		107.46	149.86	238.94		25.54	30.47	31.66		0.0983006	1.51175	0.951799		0.459725	0.94331	1.7033		-1.65525	-1.39828	-1.37362		1	0.453448	1		1	1	0.509195		0.610737	0.692851	0.860518		Dual oxidase maturation factor 1 OS=Xenopus laevis GN=duoxa1 PE=2 SV=1	Q6DDK3	2e-49		Dual oxidase maturation factor 1 [Crassostrea gigas]	Crassostrea gigas	405972552	8e-120
Eti000590	96.11	82.07	101.62		125.76	174.23	159.99		83.8	76.84	215.08		41.2	42.3	63.91		0.421523	0.953414	0.807536		-0.152429	-0.273117	1.29834		-1.21941	-1.17847	-0.61322		1	0.835979	1		1	1	0.772244		0.804275	0.771332	1		NADH dehydrogenase [ubiquinone] 1 alpha subcomplex subunit 13 OS=Bos taurus GN=NDUFA13 PE=1 SV=3	Q95KV7	6e-19		PREDICTED: NADH dehydrogenase [ubiquinone] 1 alpha subcomplex subunit 13-like [Aplysia californica]	Aplysia californica	524870533	2e-60
Eti000591	115.1	90.72	83.78		91.27	145.21	105.99		108.48	133.98	112.35		99.08	101.3	74.38		-0.0918911	0.63974	0.162288		0.168233	0.476867	0.310285		-0.00458894	0.0302206	-0.446226		1	0.977312	1		1	1	1		1	1	1		Probable ATP-dependent RNA helicase DDX17 OS=Mus musculus GN=Ddx17 PE=2 SV=1	Q501J6	0		ATP-dependent RNA helicase DDX5 [Aplysia californica]	Aplysia californica	325296847	0
Eti000593	308.13	185	182.97		21.5	62.59	48.49		63.33	151.04	139.58		32.81	43.23	20.61		-3.40278	-1.79876	-2.1905		-1.83262	-0.574375	-0.601518		-2.82316	-2.42303	-3.52176		0.248463	0.622664	1		1	1	1		0.181427	0.319795	0.0583704		-	-	-		hypothetical protein LOTGIDRAFT_62788, partial [Lottia gigantea]	Lottia gigantea	556099224	2e-46
Eti000594	88.03	95.84	89.06		85.44	78.89	83.88		107.07	145.9	115.55		124.06	140.77	103.13		-0.0997712	-0.153002	-0.0878075		0.236924	0.687059	0.438077		0.407035	0.592019	0.112521		1	1	1		1	1	1		1	0.911801	1		-	-	-		PREDICTED: serine/arginine-rich splicing factor 4-like [Aplysia californica]	Aplysia californica	524900172	4e-14
Eti000595	117.66	111.6	114.08		94.86	109.22	108.21		102.83	100.71	83.81		106.64	97.12	108.47		-0.280552	-0.0155268	-0.0520119		-0.153143	-0.179262	-0.357269		-0.142629	-0.27474	-0.146073		1	1	1		1	1	1		1	1	1		Ubiquitin carboxyl-terminal hydrolase 12 OS=Bos taurus GN=USP12 PE=2 SV=1	A5D9H7	0		PREDICTED: ubiquitin carboxyl-terminal hydrolase 12-like [Aplysia californica]	Aplysia californica	524881807	0
Eti000596	100.72	94.92	107.91		78.74	153.95	120.33		105.09	115.68	119.8		80.87	84.42	81.5		-0.371133	0.657777	0.279146		0.0566433	0.198968	0.336653		-0.363224	-0.298607	-0.380268		1	0.971289	1		1	1	1		1	1	1		Mechanosensory protein 2 OS=Caenorhabditis elegans GN=mec-2 PE=1 SV=1	Q27433	2e-114		hypothetical protein LOTGIDRAFT_214616 [Lottia gigantea]	Lottia gigantea	556107378	4e-137
Eti000598	93.97	86.09	90.85		90.28	142.99	92.31		93.58	110.27	90.67		117.36	120.23	110.39		-0.0102331	0.715037	0.0605948		0.0531148	0.293389	0.0978537		0.337138	0.374867	0.220934		1	0.9466	1		1	1	1		1	0.973404	1		Mitochondrial-processing peptidase subunit alpha OS=Mus musculus GN=Pmpca PE=1 SV=1	Q9DC61	5e-168		PREDICTED: mitochondrial-processing peptidase subunit alpha-like [Aplysia californica]	Aplysia californica	524865078	0
Eti000601	113.67	113.93	113.12		90.62	99.61	93.04		96.38	94.93	85.96		108.29	100.63	123.8		-0.335221	-0.137028	-0.258526		-0.235304	-0.253399	-0.309158		-0.109313	-0.212333	0.0557203		1	1	1		1	1	1		1	1	1		-	-	-		PREDICTED: uncharacterized protein LOC101853410 [Aplysia californica]	Aplysia californica	524903544	3e-120
Eti000602	262.38	1.59	1.97		260.36	192.78	235.61		76.72	26.06	165.93		7.68	0.25	0.8		1.52747	1.15863	1.4224		-0.224393	-1.77494	0.979508		-3.58202	-8.4569	-6.84472		1	0.984572	1		1	1	1		0.812765	0.232403	0.338304		-	-	-		predicted protein, partial [Nematostella vectensis]	Nematostella vectensis	156380026	2e-12
Eti000603	115.12	227.74	179		70.28	78.89	55.26		47.42	77.66	88.89		95.59	93.62	102.54		-1.314	-1.0864	-1.62233		-1.87148	-1.15628	-0.872872		-0.902194	-0.929732	-0.829245		1	0.921817	1		1	1	1		0.961653	0.887534	1		Alpha-N-acetylgalactosaminidase OS=Gallus gallus GN=NAGA PE=1 SV=1	Q90744	2e-132		PREDICTED: alpha-N-acetylgalactosaminidase-like isoform X1 [Aplysia californica]	Aplysia californica	524910197	0
Eti000605	105.49	94.22	95.76		92.44	103.22	103.13		98.21	104.66	98.6		111.51	108.72	110.1		-0.101353	0.119038	0.0950756		-0.00292893	0.0929288	0.0943438		0.138286	0.104439	0.0920144		1	1	1		1	1	1		1	1	1		-	-	-		PREDICTED: uncharacterized protein LOC101864244 isoform X2 [Aplysia californica]	Aplysia californica	524896744	4e-41
Eti000606	66.87	66.35	78.54		82.06	171.92	140.01		88.86	118.12	163.62		72.24	90.03	83.76		0.208652	1.33709	1.01781		0.334686	0.749217	1.30637		-0.0063371	0.313949	0.179283		1	0.582429	1		1	1	0.775252		1	0.987283	1		-	-	-		hypothetical protein LOTGIDRAFT_230724 [Lottia gigantea]	Lottia gigantea	556112814	4e-42
Eti000607	90.18	166.39	118.83		73.15	97.26	54.96		96.52	154.83	176.02		65.21	63.31	56.37		-0.781698	-0.309658	-1.15591		-0.371545	0.313651	0.587202		-0.97945	-1.01965	-1.21774		1	1	1		1	1	1		0.935166	0.856021	0.988298		Inositol monophosphatase 2 OS=Mus musculus GN=Impa2 PE=1 SV=1	Q91UZ5	5e-55		PREDICTED: inositol monophosphatase 2-like [Aplysia californica]	Aplysia californica	524880769	2e-84
Eti000608	37.73	301.34	312.73		46.46	32.11	67.84		62.71	49.28	161.15		48.36	43.33	48.15		-2.22741	-2.6989	-1.64267		-1.78393	-2.12874	-0.330893		-2.20108	-2.35672	-2.23596		1	0.486075	1		1	0.944581	1		0.640764	0.570096	0.687317		-	-	-		PREDICTED: uncharacterized protein LOC101156939 [Oryzias latipes]	Oryzias latipes	432950564	3e-14
Eti000609	83.75	65.58	62.83		125.58	164.54	115.52		106.53	132.42	158.39		65.6	62.79	67.09		0.817506	1.2689	0.735569		0.591152	0.908997	1.25433		-0.150659	-0.211079	-0.146053		1	0.639812	1		1	1	0.822647		1	1	1		Endoglucanase A OS=Bacillus pumilus GN=eglA PE=1 SV=1	Q5YLG1	2e-107		hypothetical protein LOTGIDRAFT_231044 [Lottia gigantea]	Lottia gigantea	556110698	0
Eti000610	112.75	122.49	109.08		87.28	124.23	94.91		90.29	94.18	71.92		104.32	83.52	111.27		-0.404367	0.1662	-0.244939		-0.344587	-0.279958	-0.581304		-0.17835	-0.496671	-0.113436		1	1	1		1	1	1		1	0.986177	1		Ras-related protein Rab-1A OS=Lymnaea stagnalis GN=RAB1A PE=2 SV=1	Q05974	3e-133		PREDICTED: ras-related protein Rab-1A-like [Aplysia californica]	Aplysia californica	524901033	7e-130
Eti000611	155.95	78.78	99.27		91.58	138.23	157.88		84.51	82.09	84.56		74.72	77.3	80.81		-0.294246	0.361492	0.529885		-0.398843	-0.436407	-0.307233		-0.618518	-0.566794	-0.533283		1	1	1		1	1	1		1	0.978903	1		NADH-cytochrome b5 reductase 2 OS=Xenopus laevis GN=cyb5r2 PE=2 SV=1	Q5PQA4	3e-125		PREDICTED: NADH-cytochrome b5 reductase 2-like isoform X2 [Aplysia californica]	Aplysia californica	524902427	4e-162
Eti000612	95.4	72.19	81.42		104.19	114.49	107.81		97.07	117.49	178.84		63.6	92.01	80.01		0.31751	0.515199	0.405302		0.226517	0.506039	1.19905		-0.425401	0.109771	-0.122388		1	0.996312	1		1	1	0.861388		1	1	1		-	-	-		PREDICTED: uncharacterized protein LOC101864002 [Aplysia californica]	Aplysia californica	524896211	3e-109
Eti000613	102.69	108.61	107.74		86.89	119.05	91.77		96.45	117.62	84.96		93.64	96.5	97.33		-0.300975	0.215571	-0.183164		-0.139171	0.151325	-0.230881		-0.223881	-0.177689	-0.195934		1	1	1		1	1	1		1	1	1		Mitochondrial import inner membrane translocase subunit Tim17-A OS=Homo sapiens GN=TIMM17A PE=1 SV=1	Q99595	1e-56		PREDICTED: mitochondrial import inner membrane translocase subunit Tim17-A-like [Aplysia californica]	Aplysia californica	524867357	5e-76
Eti000615	102.3	449.56	361.29		67.36	27.81	59.69		6.11	14.97	82.06		10.61	8.94	9.59		-2.1797	-3.39545	-2.31579		-5.63194	-4.33549	-1.79268		-4.87837	-5.12249	-5.05238		1	0.190066	1		0.029952	0.111419	0.886668		0.0167445	0.0109272	0.0130644		Mannan endo-1,4-beta-mannosidase OS=Mytilus edulis PE=1 SV=1	Q8WPJ2	5e-107		PREDICTED: mannan endo-1,4-beta-mannosidase-like [Aplysia californica]	Aplysia californica	524886852	3e-138
Eti000616	140.43	91.89	98.9		89.84	104.83	118.59		105.82	101.68	79.21		88.4	88.16	92.06		-0.309052	-0.0245415	0.130292		-0.0617418	-0.115131	-0.387993		-0.363063	-0.364462	-0.332436		1	1	1		1	1	1		1	0.999555	1		Protein tweety homolog 2 OS=Xenopus tropicalis GN=ttyh2 PE=2 SV=1	Q6P1U2	3e-31		PREDICTED: protein tweety homolog 2-like [Aplysia californica]	Aplysia californica	524879935	2e-96
Eti000617	107.76	91.89	111.72		114.48	128.49	148.23		110.23	90.34	86.6		68.49	54.06	87.44		0.131984	0.359904	0.543093		0.0887238	-0.194293	-0.168677		-0.640073	-0.978668	-0.315614		1	1	1		1	1	1		1	0.857746	1		Myosin regulatory light chain 12B OS=Bos taurus GN=MYL12B PE=2 SV=1	A4IF97	5e-79		PREDICTED: myosin regulatory light chain sqh-like [Aplysia californica]	Aplysia californica	524878458	4e-90
Eti000619	106.9	62.76	84.28		103.35	144.86	149.37		107.91	100.82	119.95		68.39	63.36	82.83		0.276616	0.82545	0.846511		0.350309	0.256574	0.593731		-0.349742	-0.45717	-0.10115		1	0.916323	1		1	1	1		1	0.991242	1		Glutathione S-transferase 1 OS=Ascaris suum GN=GST1 PE=1 SV=3	P46436	2e-34		PREDICTED: probable glutathione S-transferase 7-like [Aplysia californica]	Aplysia californica	524896151	1e-50
Eti000623	84.58	88.18	85.76		85.86	128.33	117.48		113.64	118.93	131.68		72.38	76.49	85.76		-0.0144712	0.626784	0.476444		0.400961	0.470485	0.704617		-0.292011	-0.209607	-0.0752676		1	0.978045	1		1	1	1		1	1	1		Superoxide dismutase [Cu-Zn] 1 OS=Oryza sativa subsp. japonica GN=SODCC1 PE=1 SV=1	Q0DRV6	3e-59		superoxide dismutase [Aplysia californica]	Aplysia californica	325296995	1e-72
Eti000624	82.4	180.17	220.89		112.62	63.65	120.12		85.85	62.17	45.22		60	47.55	108.38		-0.521738	-1.28407	-0.39026		-0.901912	-1.36416	-1.73563		-1.46142	-1.79409	-0.636398		1	0.877425	1		1	1	0.850606		0.775726	0.600908	1		Protein disulfide-isomerase A3 OS=Gallus gallus GN=PDIA3 PE=2 SV=1	Q8JG64	9e-163		PREDICTED: protein disulfide-isomerase A3-like isoform X1 [Aplysia californica]	Aplysia californica	524888358	0
Eti000625	103.06	110.16	133.1		82.45	106.39	102.46		101.82	87.51	84.53		89.05	82.13	104.95		-0.493681	-0.0644672	-0.14172		-0.178105	-0.392829	-0.355849		-0.413668	-0.527621	-0.204592		1	1	1		1	1	1		1	0.980264	1		-	-	-		hypothetical protein LOTGIDRAFT_175623 [Lottia gigantea]	Lottia gigantea	556104306	8e-68
Eti000626	105.04	142.79	172.27		81.57	62.15	66.58		77.22	60.84	57.06		116.95	101.1	141.66		-0.78649	-1.11757	-1.04098		-0.854471	-1.19468	-1.19962		-0.297929	-0.505378	-0.0494467		1	0.910207	1		1	1	0.98094		1	0.986177	1		Spliceosome RNA helicase Ddx39b OS=Rattus norvegicus GN=Ddx39b PE=1 SV=3	Q63413	9e-141		hypothetical protein LOTGIDRAFT_225638 [Lottia gigantea]	Lottia gigantea	556112249	2e-144
Eti000627	86.11	35.17	67.37		134.68	170.1	172.96		63.5	122.26	326.18		1.51	1.5	2.56		1.08688	1.4856	1.48644		0.0140093	0.963594	2.4652		-5.41813	-5.42437	-4.69334		1	0.512949	1		1	1	0.100245		0.000954169	0.00100067	0.00402572		-	-	-		PREDICTED: uncharacterized protein LOC101849999 [Aplysia californica]	Aplysia californica	524878917	1e-52
Eti000628	49.82	71.87	86.87		106.98	142.22	113.03		93.54	85.91	106		122.3	86.08	119.13		0.614862	1.0868	0.73299		0.432587	0.31327	0.704499		0.777343	0.273153	0.711014		1	0.752817	1		1	1	1		0.898571	0.991843	1		Spermatogenesis-associated protein 20 OS=Homo sapiens GN=SPATA20 PE=2 SV=3	Q8TB22	0		PREDICTED: spermatogenesis-associated protein 20-like isoform X1 [Aplysia californica]	Aplysia californica	524871539	0
Eti000630	145.4	73.14	74.88		91.92	159.2	132.49		93.7	80.9	88.92		76.07	69.71	83.38		-0.102978	0.751275	0.462855		-0.0641209	-0.271682	-0.0488459		-0.406885	-0.530088	-0.302485		1	0.95009	1		1	1	1		1	0.986146	1		Eukaryotic translation initiation factor 3 subunit E OS=Salmo salar GN=eif3e PE=2 SV=1	B5DGH9	0		Eukaryotic translation initiation factor 3 subunit E [Crassostrea gigas]	Crassostrea gigas	405976266	0
Eti000632	153.71	58.41	72.64		119.42	91.18	104.26		130.14	82.34	123.49		81.99	81.34	63.33		0.316835	-0.010167	0.159432		0.45217	-0.203513	0.467145		-0.256173	-0.264948	-0.656556		1	1	1		1	1	1		1	1	1		Blastula protease 10 OS=Paracentrotus lividus GN=BP10 PE=2 SV=1	P42674	4e-56		PREDICTED: blastula protease 10-like [Aplysia californica]	Aplysia californica	524912361	8e-117
Eti000633	47.99	74.49	36.19		72.09	107.53	112.92		17.99	69.18	230.08		123.58	116.08	153.96		0.437698	1.07602	1.12341		-1.55466	0.391869	2.21409		1.18296	1.09526	1.47191		1	0.781652	1		1	1	0.172892		0.677535	0.695539	0.486592		Peptidoglycan recognition protein 1 OS=Camelus dromedarius GN=PGLYRP1 PE=1 SV=1	Q9GK12	4e-12		PREDICTED: peptidoglycan recognition protein 1-like [Aplysia californica]	Aplysia californica	524887349	3e-13
Eti000636	4.25	200.82	109.02		41.19	19.82	39.87		70.06	63.31	131.2		152.2	181.83	141.44		-1.34794	-2.34267	-1.35648		-0.572037	-0.715715	0.425987		0.504669	0.763853	0.370431		1	0.826936	1		1	1	1		1	0.940744	1		Clavaminate synthase-like protein At3g21360 OS=Arabidopsis thaliana GN=At3g21360 PE=1 SV=1	Q9LIG0	1e-99		hypothetical protein LOTGIDRAFT_196958 [Lottia gigantea]	Lottia gigantea	556095089	3e-129
Eti000637	89.53	97.92	127.23		90.15	81.35	115.7		129.54	111.91	71.69		84.24	71.23	79.02		-0.226248	-0.313144	0.172103		0.308161	0.100598	-0.454641		-0.354973	-0.594253	-0.475407		1	1	1		1	1	1		1	0.966642	1		Protein NPC2 homolog OS=Drosophila melanogaster GN=Npc2a PE=1 SV=1	Q9VQ62	1e-26		PREDICTED: ecdysteroid-regulated 16 kDa protein-like [Aplysia californica]	Aplysia californica	524897131	6e-37
Eti000638	159.56	84.49	73.4		177.08	170.48	115.03		41.27	52.27	123.41		52.03	29.2	64.99		0.729093	0.736375	0.145169		-1.36131	-1.01576	0.310199		-1.06895	-1.89913	-0.775784		1	0.956441	1		1	1	1		0.915539	0.536722	1		-	-	-		PREDICTED: uncharacterized protein LOC101862165 [Aplysia californica]	Aplysia californica	524917201	2e-41
Eti000640	73.57	101.02	148.93		62.02	85.58	125.51		134.15	99.51	163.78		47.34	49.5	51.35		-0.80403	-0.278324	0.251214		0.320548	-0.10697	0.698978		-1.22445	-1.15763	-1.1353		1	1	1		1	1	1		0.850236	0.810491	1		Mannose-1-phosphate guanyltransferase beta OS=Mus musculus GN=Gmppb PE=2 SV=1	Q8BTZ7	0		PREDICTED: mannose-1-phosphate guanyltransferase beta-like isoform X2 [Aplysia californica]	Aplysia californica	524900502	0
Eti000642	136	90.37	103.61		71.25	146.61	100.44		74.35	88.07	114.62		64.53	61.91	87.8		-0.637594	0.465053	-0.103997		-0.564866	-0.316307	0.150442		-0.81146	-0.868483	-0.395025		1	1	1		1	1	1		0.973114	0.893417	1		Serine/threonine-protein phosphatase 2A catalytic subunit beta isoform OS=Rattus norvegicus GN=Ppp2cb PE=1 SV=1	P62716	0		PREDICTED: serine/threonine-protein phosphatase 2A catalytic subunit beta isoform-like [Aplysia californica]	Aplysia californica	524887169	0
Eti000643	48.49	94.41	85.43		98.55	70.12	62.29		112.25	224.94	189.85		49.81	59.19	39.17		0.36651	-0.0635782	-0.256998		0.564998	1.57118	1.41465		-0.649586	-0.397808	-1.02409		1	1	1		1	0.705795	0.735383		1	0.997464	1		Ficolin-2 OS=Rattus norvegicus GN=Fcn2 PE=2 SV=1	P57756	2e-25		PREDICTED: angiopoietin-related protein 2-like [Aplysia californica]	Aplysia californica	524916637	5e-26
Eti000646	87.49	75.8	63.44		108.95	180.18	128.09		56.58	86.29	266.69		24.46	24.34	24.94		0.516513	1.30415	0.788638		-0.417896	0.195089	1.91044		-1.67024	-1.67399	-1.6692		1	0.613706	1		1	1	0.347401		0.600952	0.577403	0.642491		Ectonucleoside triphosphate diphosphohydrolase 1 OS=Homo sapiens GN=ENTPD1 PE=1 SV=1	P49961	2e-48		hypothetical protein LOTGIDRAFT_238045 [Lottia gigantea]	Lottia gigantea	556113666	2e-86
Eti000647	64.86	68.54	84.64		126.21	124.76	97.86		78.81	57.04	134.26		83.18	98.32	108.3		0.787939	0.83263	0.459504		0.119837	-0.342673	0.979436		0.155505	0.399451	0.508186		1	0.910207	1		1	1	0.954037		1	0.969387	1		Transketolase-like protein 2 OS=Mus musculus GN=Tktl2 PE=2 SV=1	Q9D4D4	0		PREDICTED: transketolase-like protein 2-like isoform X1 [Aplysia californica]	Aplysia californica	524882420	0
Eti000648	93.84	78.91	100.23		117.51	142.7	144.01		105.3	61.02	122.18		48.84	32.46	79.47		0.359753	0.701229	0.691475		0.212687	-0.570364	0.518004		-0.937791	-1.52451	-0.263452		1	0.956542	1		1	1	1		0.935719	0.638867	1		Peroxiredoxin-5, mitochondrial OS=Homo sapiens GN=PRDX5 PE=1 SV=4	P30044	5e-53		PREDICTED: peroxiredoxin-5, mitochondrial-like [Aplysia californica]	Aplysia californica	524893098	2e-62
Eti000650	137.4	141.21	126.27		57.31	59.21	196.59		34.63	43.43	245.54		23.65	19.22	35.13		-1.24501	-1.13688	0.571699		-1.9612	-1.63058	0.956277		-2.55265	-2.84994	-2.01049		1	0.882479	1		1	0.891804	0.956278		0.205951	0.124735	0.417489		Apolipoprotein D OS=Macaca fascicularis GN=APOD PE=2 SV=1	Q8SPI0	4e-26		PREDICTED: apolipoprotein D-like [Aplysia californica]	Aplysia californica	524883794	8e-30
Eti000651	90.86	55.26	83.71		113.18	177.9	112.14		97.94	126.68	173.63		34.02	26.4	26.37		0.552595	1.26671	0.577752		0.35547	0.730845	1.2721		-1.21221	-1.57529	-1.60752		1	0.668016	1		1	1	0.834153		0.85104	0.650166	0.734656		Tenascin-R OS=Gallus gallus GN=TNR PE=1 SV=1	Q00546	2e-47		PREDICTED: tenascin-R-like [Aplysia californica]	Aplysia californica	524891393	1e-52
Eti000652	103.62	120.24	145.11		65.22	91.79	65.7		79.85	105.23	69.9		98.79	95.47	75.95		-0.921745	-0.368168	-0.872975		-0.619878	-0.2175	-0.721025		-0.355047	-0.401511	-0.762241		1	1	1		1	1	1		1	0.994563	1		Uncharacterized protein C14orf166B OS=Homo sapiens GN=C14orf166B PE=2 SV=2	Q0VAA2	9e-51		hypothetical protein CGI_10016632 [Crassostrea gigas]	Crassostrea gigas	405975326	5e-96
Eti000653	92.01	119.34	169.02		78.9	70.87	99.69		88.92	52.18	145.9		57.54	61.12	80.91		-0.690577	-0.784973	-0.315406		-0.506831	-1.27194	0.298635		-1.177	-1.0873	-0.713333		1	0.989862	1		1	1	1		0.851176	0.824963	1		CDGSH iron-sulfur domain-containing protein 1 OS=Bos taurus GN=CISD1 PE=1 SV=1	Q3ZBU2	2e-26		PREDICTED: CDGSH iron-sulfur domain-containing protein 2 homolog B-like [Aplysia californica]	Aplysia californica	524915405	7e-52
Eti000657	110.07	127.16	132.8		137.16	147.43	128.35		34.52	43.56	167.26		33.15	26.85	25.35		0.144796	0.310352	0.0872917		-1.83422	-1.49505	0.533409		-1.93439	-2.23638	-2.34941		1	1	1		1	0.923519	1		0.434695	0.285049	0.222309		-	-	-		pedal peptide-1 precursor [Aplysia californica]	Aplysia californica	325297152	6e-12
Eti000658	91.25	88.77	79.36		107.28	95.54	101.16		95.86	102.54	132.23		68.86	70.82	78.36		0.301412	0.195721	0.25507		0.149767	0.250842	0.705282		-0.369594	-0.326468	-0.211187		1	1	1		1	1	1		1	1	1		Cob(I)yrinic acid a,c-diamide adenosyltransferase, mitochondrial OS=Bos taurus GN=MMAB PE=2 SV=1	Q58D49	1e-69		PREDICTED: cob(I)yrinic acid a,c-diamide adenosyltransferase, mitochondrial-like [Aplysia californica]	Aplysia californica	524914189	8e-91
Eti000659	109.3	121.91	155.6		102.2	105.2	99.93		109	52.62	68.33		64.61	41.58	78.56		-0.342801	-0.239647	-0.336682		-0.238505	-1.2854	-0.821977		-1.0355	-1.66878	-0.781579		1	1	1		1	1	1		0.903146	0.583298	1		Coactosin-like protein OS=Homo sapiens GN=COTL1 PE=1 SV=3	Q14019	1e-29		predicted protein [Nematostella vectensis]	Nematostella vectensis	156371198	3e-35
Eti000661	305.2	77.52	45.3		97.42	276.29	119.18		16.89	64.95	88.66		4.52	2.74	5.49		-0.569669	0.996769	-0.240406		-3.08655	-1.13831	-0.603751		-5.03079	-5.7475	-4.77614		1	0.919422	1		0.888542	1	1		0.0391619	0.0148387	0.0583704		Mannan endo-1,4-beta-mannosidase OS=Mytilus edulis PE=1 SV=1	Q8WPJ2	1e-112		PREDICTED: mannan endo-1,4-beta-mannosidase-like [Aplysia californica]	Aplysia californica	524886852	1e-141
Eti000663	114.06	107.54	124.32		95.36	90.49	102.31		93.49	69.96	93.54		69.43	60.52	80.22		-0.282874	-0.297248	-0.14293		-0.300196	-0.714837	-0.208531		-0.771714	-0.967226	-0.59129		1	1	1		1	1	1		0.980576	0.860079	1		Long-chain fatty acid transport protein 6 OS=Homo sapiens GN=SLC27A6 PE=1 SV=1	Q9Y2P4	2e-131		PREDICTED: very long-chain acyl-CoA synthetase-like [Aplysia californica]	Aplysia californica	524916787	0
Eti000666	91.91	91.67	103.25		88.75	144.69	91		87.09	86.56	150.8		51.1	44.64	66.67		-0.116228	0.650353	-0.0416491		-0.132417	-0.137282	0.750607		-0.943632	-1.13608	-0.587972		1	0.973632	1		1	1	1		0.93288	0.79663	1		RNA-binding protein 14 OS=Mus musculus GN=Rbm14 PE=1 SV=1	Q8C2Q3	2e-17		PREDICTED: RNA-binding protein lark-like isoform X2 [Aplysia californica]	Aplysia californica	524868005	8e-38
Eti000667	77.82	90.69	88.18		85.45	88.7	79.12		103.67	104.81	82.26		101.12	98.62	93.73		-0.01052	0.10496	-0.0829985		0.279269	0.298844	0.0369869		0.201085	0.167633	0.0636312		1	1	1		1	1	1		1	1	1		Probable RNA-directed DNA polymerase from transposon BS OS=Drosophila melanogaster GN=RTase PE=2 SV=1	Q95SX7	7e-50		PREDICTED: uncharacterized protein LOC100888016 [Strongylocentrotus purpuratus]	Strongylocentrotus purpuratus	390331918	7e-102
Eti000668	95.32	114.73	118.67		78.51	98.07	115.09		82.36	71.97	94.68		73.75	66.63	83.32		-0.488932	-0.107028	0.101236		-0.40892	-0.599668	-0.116561		-0.610587	-0.75407	-0.462557		1	1	1		1	1	1		1	0.928085	1		Iron/zinc purple acid phosphatase-like protein OS=Danio rerio GN=papl PE=2 SV=1	A5D6U8	3e-144		PREDICTED: iron/zinc purple acid phosphatase-like protein-like isoform X1 [Aplysia californica]	Aplysia californica	524878428	0
Eti000670	33.52	86.52	95.96		123.93	140.39	102.22		75.51	53.47	228.06		45.6	37.46	68.42		0.778907	1.01966	0.539445		0.0751592	-0.419643	1.7611		-0.694896	-0.975825	-0.137867		1	0.847007	1		1	1	0.548503		1	0.886061	1		Cathepsin Z OS=Bos taurus GN=CTSZ PE=2 SV=2	P05689	1e-118		PREDICTED: cathepsin Z-like [Aplysia californica]	Aplysia californica	524877582	3e-125
Eti000671	84.9	154.16	125.93		98.53	116.21	137.04		97.17	58.06	123.89		25.55	21.63	46.97		-0.311128	-0.0119162	0.203194		-0.320677	-1.06035	0.121446		-2.28995	-2.52778	-1.43991		1	1	1		1	1	1		0.348768	0.243759	0.843606		Tenascin-R OS=Mus musculus GN=Tnr PE=1 SV=2	Q8BYI9	6e-46		PREDICTED: angiopoietin-4-like [Aplysia californica]	Aplysia californica	524885143	4e-49
Eti000672	97.26	79.12	91.73		82.12	152.49	122.13		86.2	88.29	116.36		49.76	55.91	67.78		-0.131745	0.822442	0.479118		-0.0509801	-0.0120742	0.473091		-0.8857	-0.714774	-0.467703		1	0.912406	1		1	1	1		0.952592	0.937372	1		Cytochrome c1, heme protein, mitochondrial OS=Bos taurus GN=CYC1 PE=1 SV=2	P00125	3e-105		PREDICTED: cytochrome c1, heme protein, mitochondrial-like [Aplysia californica]	Aplysia californica	524868892	1e-169
Eti000673	64.34	326.37	282.2		43.83	53.59	63.08		23.29	25.68	174.84		9.3	8.73	10.47		-2.35872	-2.00806	-1.79478		-3.26014	-3.1171	-0.260484		-4.62704	-4.71476	-4.4838		1	0.661381	1		0.582204	0.462739	1		0.0320123	0.028342	0.0427234		-	-	-		hypothetical protein LOTGIDRAFT_232745 [Lottia gigantea]	Lottia gigantea	556104673	2e-64
Eti000674	21.73	452.72	330.05		22.63	16.79	44.19		34.51	48.81	25.23		27.82	37.36	20.57		-3.56809	-3.93867	-2.56527		-2.94975	-2.44653	-3.30822		-3.30276	-2.87495	-3.76639		0.81904	0.300447	1		1	0.953795	0.637898		0.452134	0.545741	0.306114		Kinase D-interacting substrate of 220 kDa OS=Rattus norvegicus GN=Kidins220 PE=1 SV=2	Q9EQG6	5e-35		PREDICTED: hypothetical protein LOC100636874 [Amphimedon queenslandica]	Amphimedon queenslandica	340376422	3e-42
Eti000675	98.04	73.18	67.16		91.37	120.57	125.25		48.21	66.24	277.61		30.11	37.13	46.68		0.189936	0.651634	0.683574		-0.721227	-0.258979	1.89559		-1.44223	-1.13727	-0.83787		1	0.973334	1		1	1	0.342248		0.697385	0.795203	1		-	-	-		PREDICTED: uncharacterized protein LOC101852621 [Aplysia californica]	Aplysia californica	524881217	4e-58
Eti000678	114.35	76.5	94.85		71.25	165.86	140.46		62.32	70.27	146.7		35.98	43.51	56.08		-0.429839	0.851205	0.588211		-0.611603	-0.433797	0.71462		-1.44632	-1.16835	-0.833193		1	0.894756	1		1	1	1		0.690777	0.779421	1		NADH dehydrogenase [ubiquinone] 1 beta subcomplex subunit 10 OS=Bombyx mori PE=1 SV=1	Q1HPL8	4e-41		PREDICTED: NADH dehydrogenase [ubiquinone] 1 beta subcomplex subunit 10-like [Aplysia californica]	Aplysia californica	524872284	1e-89
Eti000679	23.4	97.75	191.64		38.95	38.04	72.26		160.25	181.86	168.26		52.74	16.79	36.01		-1.42215	-1.39529	-0.492013		0.630797	0.816144	0.791239		-1.01526	-2.66376	-1.59415		1	0.921112	1		1	1	1		0.981909	0.443433	0.97729		Perivitellin-2 67 kDa subunit OS=Pomacea canaliculata PE=1 SV=2	P0C8G6	1e-75		PREDICTED: uncharacterized protein LOC101845147 [Aplysia californica]	Aplysia californica	524916402	0
Eti000680	116.93	27.25	26.31		101.45	216.95	132.83		59.56	80.47	218.85		20.65	35.04	36.76		0.817598	1.97685	1.24503		0.0605604	0.499822	2.02878		-1.5091	-0.74384	-0.704751		1	0.367319	1		1	1	0.519847		0.848792	0.970332	1		-	-	-		hypothetical protein CGI_10019787 [Crassostrea gigas]	Crassostrea gigas	405964935	2e-147
Eti000681	218.75	58.13	76.3		173.61	113.07	126.2		61.13	46.07	87		48.04	23.76	40.57		0.543879	-0.0124526	0.122225		-0.950817	-1.35374	-0.351015		-1.3399	-2.35298	-1.61134		1	1	1		1	1	1		0.870836	0.462658	0.889964		Aquaporin-4 OS=Mus musculus GN=Aqp4 PE=2 SV=2	P55088	2e-40		Aquaporin-4 [Crassostrea gigas]	Crassostrea gigas	405966181	5e-65
Eti000682	106.02	86.96	92.72		84.16	106.12	105.2		83	88.96	81.17		77.72	77.82	80.61		-0.188471	0.207677	0.171882		-0.19753	-0.093317	-0.138454		-0.334302	-0.329739	-0.309708		1	1	1		1	1	1		1	1	1		Serine/threonine-protein kinase PINK1, mitochondrial OS=Mus musculus GN=Pink1 PE=2 SV=2	Q99MQ3	1e-66		PREDICTED: serine/threonine-protein kinase PINK1, mitochondrial-like [Aplysia californica]	Aplysia californica	524889207	0
Eti000683	64.43	176.62	212.17		54.06	71.15	97.07		50.74	52.31	155.67		48.12	39.41	48.59		-1.48728	-1.02985	-0.604034		-1.56664	-1.51917	0.141369		-1.68588	-1.97155	-1.7004		1	0.96308	1		1	0.997353	1		0.691975	0.54664	0.770776		Toll-interacting protein OS=Homo sapiens GN=TOLLIP PE=1 SV=1	Q9H0E2	1e-73		PREDICTED: toll-interacting protein-like [Aplysia californica]	Aplysia californica	524879957	3e-119
Eti000686	38.94	163.06	180.58		56.38	73.3	61.82		118.03	121.58	113.67		40.01	52.66	45.37		-1.18062	-0.741444	-1.00956		-0.103637	-0.058129	-0.0668355		-1.707	-1.30806	-1.55388		1	1	1		1	1	1		0.745497	0.828138	0.932352		-	-	-		PREDICTED: uncharacterized protein LOC101850116 [Aplysia californica]	Aplysia californica	524907197	2e-26
Eti000691	57.57	44.01	51.56		85.45	189.43	60.82		49.82	67.63	51.92		163.88	104.31	129.4		0.733029	1.9432	0.281107		-0.0341784	0.410987	0.116341		1.64169	0.992645	1.27294		1	0.212144	1		1	1	1		0.369309	0.746613	0.656343		Major vault protein OS=Strongylocentrotus purpuratus GN=MVP PE=1 SV=1	Q5EAJ7	0		PREDICTED: major vault protein-like isoform X4 [Aplysia californica]	Aplysia californica	524906966	0
Eti000692	102.42	103.25	128.9		83.51	126.13	106.06		62.81	50.65	154.77		41.27	36.93	57.67		-0.425802	0.230647	-0.0427		-0.825558	-1.13185	0.566599		-1.47364	-1.63057	-1.01866		1	1	1		1	1	1		0.680019	0.581979	1		-	-	-		PREDICTED: ATP synthase subunit e, mitochondrial-like [Aplysia californica]	Aplysia californica	524913658	1e-16
Eti000693	79.23	57.33	72.3		65.84	88.87	78.24		84.26	92.51	138.14		95.43	96.17	102.26		-0.0908168	0.403612	0.196638		0.276383	0.415196	1.08054		0.413702	0.427908	0.485604		1	1	1		1	1	0.904059		1	0.961188	1		Nucleoporin Nup43 OS=Homo sapiens GN=NUP43 PE=1 SV=1	Q8NFH3	5e-74		PREDICTED: nucleoporin Nup43-like [Aplysia californica]	Aplysia californica	524864976	3e-135
Eti000694	89.53	102.67	116.62		95	81.39	96.52		87.88	104.5	84.92		59.9	50.28	81.15		-0.123804	-0.285566	-0.0624764		-0.225106	0.0285037	-0.183433		-0.820225	-1.0702	-0.410527		1	1	1		1	1	1		0.970308	0.824745	1		Probable signal peptidase complex subunit 2 OS=Danio rerio GN=spcs2 PE=2 SV=1	Q5BJI9	3e-50		PREDICTED: probable signal peptidase complex subunit 2-like isoform X3 [Aplysia californica]	Aplysia californica	524899432	7e-79
Eti000695	319.34	136.57	215.46		45.97	29.71	35.87		29.31	28.46	29.5		54.64	53.4	68.15		-2.29584	-2.86386	-2.61505		-2.93378	-2.97125	-2.83354		-2.07688	-2.10754	-1.78608		0.876874	0.221592	0.795611		0.529911	0.345917	0.358713		0.490923	0.460542	0.658464		Peptidyl-prolyl cis-trans isomerase 6 OS=Caenorhabditis elegans GN=cyn-6 PE=2 SV=1	P52014	9e-61		PREDICTED: peptidyl-prolyl cis-trans isomerase 6-like [Aplysia californica]	Aplysia californica	524867484	1e-67
Eti000697	88.45	57.02	63.7		127.76	148.62	102.78		48.79	48.04	117.49		69.33	62.59	110.86		0.862356	1.14229	0.586967		-0.515083	-0.533324	0.843499		-0.0504687	-0.195306	0.598841		1	0.725705	1		1	1	0.997598		1	1	1		Probable chaperone protein HSP31 OS=Saccharomyces cerevisiae (strain ATCC 204508 / S288c) GN=HSP31 PE=1 SV=1	Q04432	4e-28		PREDICTED: probable chaperone protein HSP31-like [Aplysia californica]	Aplysia californica	524876885	3e-92
Eti000698	54.67	205.21	191.98		62.8	46.78	66.01		86.39	58.72	91.06		57.66	64.26	58.73		-1.26591	-1.63038	-1.15534		-0.795048	-1.34929	-0.62748		-1.42071	-1.26207	-1.42285		1	0.779173	1		1	1	1		0.832153	0.824963	0.967688		-	-	-		PREDICTED: uncharacterized protein LOC101854591 [Aplysia californica]	Aplysia californica	524894890	2e-45
Eti000701	84.65	117.71	130.22		79.95	98.08	88.27		64.42	61.5	122		60.05	49.38	84.58		-0.479083	-0.12298	-0.297596		-0.779233	-0.842499	0.233591		-0.923123	-1.20239	-0.456731		1	1	1		1	1	1		0.934193	0.768156	1		Translocon-associated protein subunit delta OS=Rattus norvegicus GN=Ssr4 PE=2 SV=1	Q07984	1e-46		PREDICTED: translocon-associated protein subunit delta-like [Aplysia californica]	Aplysia californica	524866188	3e-88
Eti000703	126.55	64.34	82.5		77.83	117.72	142.71		104.87	70.76	95.18		50.94	50.75	51.97		-0.239745	0.418726	0.673091		0.201474	-0.361689	0.152323		-0.88187	-0.884609	-0.880919		1	1	1		1	1	1		0.965159	0.897017	1		THAP domain-containing protein 2 OS=Homo sapiens GN=THAP2 PE=1 SV=1	Q9H0W7	2e-12		PREDICTED: LOW QUALITY PROTEIN: THAP domain containing, apoptosis associated protein 2 [Jaculus jaculus]	Jaculus jaculus	507532175	5e-11
Eti000704	122.39	95.74	95.34		92.97	81.86	93.02		83.99	72.58	65.35		79.97	70.35	81.95		-0.179296	-0.301382	-0.140215		-0.314901	-0.521359	-0.585466		-0.427682	-0.609899	-0.420481		1	1	1		1	1	1		1	0.965522	1		Beta-amyloid-like protein OS=Caenorhabditis elegans GN=apl-1 PE=1 SV=2	Q10651	4e-60		hypothetical protein LOTGIDRAFT_204381 [Lottia gigantea]	Lottia gigantea	556099861	3e-91
Eti000705	99.84	102.96	107.55		81.95	81.22	77.85		93.63	89.05	71.26		83.04	70.83	76		-0.345071	-0.296665	-0.380369		-0.141699	-0.210385	-0.444457		-0.357097	-0.583946	-0.512944		1	1	1		1	1	1		1	0.965921	1		Mariner Mos1 transposase OS=Drosophila mauritiana GN=mariner\T PE=1 SV=1	Q7JQ07	8e-15		PREDICTED: histone-lysine N-methyltransferase SETMAR-like [Aplysia californica]	Aplysia californica	524896544	1e-47
Eti000706	43.86	125.27	141.66		74.86	83.28	73.95		88.3	102.93	114.54		64.53	48.88	72.57		-0.473103	-0.258347	-0.452084		-0.223259	0.000821552	0.24289		-0.718371	-1.11641	-0.577432		1	1	1		1	1	1		1	0.851913	1		Ficolin-2 OS=Homo sapiens GN=FCN2 PE=1 SV=2	Q15485	4e-34		PREDICTED: angiopoietin-2-like [Aplysia californica]	Aplysia californica	524882213	3e-38
Eti000709	113.21	135.34	103.55		97.22	78.49	83.44		65.57	58.1	81.86		63.08	69.99	80.35		-0.281538	-0.528105	-0.463139		-0.838634	-1.00993	-0.426951		-0.936769	-0.783983	-0.615805		1	1	1		1	1	1		0.93288	0.916717	1		Probable D-lactate dehydrogenase, mitochondrial OS=Mus musculus GN=Ldhd PE=1 SV=1	Q7TNG8	1e-77		PREDICTED: probable D-lactate dehydrogenase, mitochondrial-like [Aplysia californica]	Aplysia californica	524905999	1e-144
Eti000710	27.97	66.65	149.72		124.59	113.88	29.81		104.6	102.72	44.8		104.38	81.74	77.3		0.610736	0.541928	-1.41348		0.371296	0.347848	-0.762038		0.325563	-0.0244693	-0.136018		1	1	1		1	1	1		1	1	1		-	-	-		PREDICTED: uncharacterized protein LOC101846193 [Aplysia californica]	Aplysia californica	524870186	0
Eti000712	93.96	31.14	34.22		80.12	124.61	108.5		90.7	130.31	153.69		63.12	48.38	67.01		0.577495	1.27689	1.05349		0.767568	1.29528	1.61921		0.202792	-0.177862	0.261528		1	0.696504	1		1	0.922815	0.651816		1	1	1		Muscle LIM protein Mlp84B OS=Drosophila melanogaster GN=Mlp84B PE=1 SV=1	Q24400	2e-23		PREDICTED: muscle LIM protein Mlp84B-like isoform X2 [Aplysia californica]	Aplysia californica	524882307	2e-26
Eti000716	76.85	94.18	100.34		55.96	107.45	96.44		101.41	83.87	60.77		87.54	84.65	71.53		-0.700674	0.301701	0.122963		0.16809	-0.102323	-0.479473		-0.0863637	-0.132156	-0.405758		1	1	1		1	1	1		1	1	1		Ganglioside GM2 activator OS=Macaca fascicularis GN=GM2A PE=2 SV=2	Q8HXX6	7e-19		PREDICTED: ganglioside GM2 activator-like [Aplysia californica]	Aplysia californica	524909408	1e-49
Eti000717	90.26	93.94	99.86		82.17	86.38	84.24		81.68	77.33	97.06		72.54	72.05	82.55		-0.213461	-0.0798383	-0.139196		-0.210994	-0.286219	0.128992		-0.424524	-0.431381	-0.265934		1	1	1		1	1	1		1	0.992296	1		Sperm-associated antigen 16 protein OS=Homo sapiens GN=SPAG16 PE=2 SV=2	Q8N0X2	0		PREDICTED: LOW QUALITY PROTEIN: sperm-associated antigen 16 protein-like [Aplysia californica]	Aplysia californica	524875486	0
Eti000718	58.81	47.84	59.76		67.75	151.27	72.1		69.31	103.88	74.65		106.15	105.1	102.49		0.278844	1.4993	0.407179		0.32306	0.910996	0.521047		0.895873	0.884247	0.817245		1	0.460201	1		1	1	1		0.850236	0.793713	1		Activating transcription factor of chaperone OS=Bombyx mori GN=ATFC PE=2 SV=1	Q9GPH3	8e-17		ApCREB2 protein [Aplysia californica]	Aplysia californica	325296783	6e-71
Eti000719	67.72	108.4	129.46		85.91	65.87	117.7		79.9	55.5	108.19		65.24	61.54	73.52		-0.252145	-0.574196	0.241034		-0.344956	-0.867606	0.182763		-0.680027	-0.761849	-0.53583		1	1	1		1	1	1		1	0.932733	1		RING-box protein 1 OS=Salmo salar GN=rbx1 PE=2 SV=2	Q8QG64	1e-63		PREDICTED: RING-box protein 1-like [Aplysia californica]	Aplysia californica	524894186	5e-70
Eti000722	147.37	95.53	111.24		72.85	129.69	114.31		72.26	56.67	84.26		33.17	38.05	53.79		-0.707572	0.186308	-0.0189884		-0.708057	-1.05447	-0.395525		-1.87342	-1.6725	-1.20389		1	1	1		1	1	1		0.528703	0.593882	0.985179		Malate dehydrogenase, cytoplasmic OS=Bos taurus GN=MDH1 PE=2 SV=3	Q3T145	9e-144		PREDICTED: malate dehydrogenase, cytoplasmic-like [Aplysia californica]	Aplysia californica	524883990	2e-175
Eti000726	97.57	157.51	142.44		66.05	62.17	105.93		34.53	54.11	107.27		61.9	36.11	75.04		-1.01128	-1.03771	-0.291735		-1.9366	-1.28519	-0.209774		-1.1369	-1.91182	-0.887155		1	0.933824	1		1	1	1		0.869557	0.485479	1		-	-	-		PREDICTED: uncharacterized protein LOC101861622 [Aplysia californica]	Aplysia californica	524911523	1e-97
Eti000727	66.45	45.43	46.02		80.13	130.12	72.4		61.14	96.35	202.55		75.85	67.72	56.17		0.594903	1.356	0.487195		0.215802	0.876101	2.03484		0.484664	0.324076	0.0234222		1	0.584188	1		1	1	0.269503		1	0.986663	1		N-sulphoglucosamine sulphohydrolase OS=Homo sapiens GN=SGSH PE=1 SV=1	P51688	8e-171		PREDICTED: N-sulphoglucosamine sulphohydrolase-like [Aplysia californica]	Aplysia californica	524895632	0
Eti000728	60.33	50.91	67.98		65.56	131.71	114.58		79.48	120.66	196.39		32.33	42.43	33.22		0.125243	1.19321	0.969245		0.414437	1.02072	1.81023		-0.925391	-0.530703	-0.914264		1	0.69435	1		1	1	0.426382		0.939153	0.980022	1		-	-	-		PREDICTED: uncharacterized protein LOC101850116 [Aplysia californica]	Aplysia californica	524907197	2e-43
Eti000729	27.24	68.05	71.4		137.17	108.27	107.1		74.1	60.54	65.37		87.42	45.27	142.89		1.29888	1.01829	0.980248		0.421488	0.133165	0.331925		0.617564	-0.329373	1.2981		1	0.841474	1		1	1	1		0.980576	1	0.705186		78 kDa glucose-regulated protein OS=Aplysia californica PE=1 SV=1	Q16956	0		78 kDa glucose-regulated protein precursor [Aplysia californica]	Aplysia californica	325297144	0
Eti000730	83.3	95.26	110.62		75.38	81.99	81.78		68.14	55.13	81.78		81.53	77.42	101.74		-0.362343	-0.179727	-0.20661		-0.49708	-0.799033	-0.14293		-0.280825	-0.352565	0.0107991		1	1	1		1	1	1		1	1	1		Proteasome subunit beta type-4 OS=Bos taurus GN=PSMB4 PE=1 SV=1	Q3T108	2e-109		PREDICTED: proteasome subunit beta type-4-like [Aplysia californica]	Aplysia californica	524893352	1e-149
Eti000732	91.64	96.19	103.05		70.64	112.03	118.65		87.92	83.4	72.96		48.66	49.47	58.25		-0.465463	0.261198	0.32106		-0.138727	-0.21095	-0.316272		-1.03415	-1.0077	-0.802731		1	1	1		1	1	1		0.876386	0.829914	1		Iron-sulfur cluster assembly enzyme ISCU, mitochondrial OS=Homo sapiens GN=ISCU PE=1 SV=2	Q9H1K1	2e-77		PREDICTED: iron-sulfur cluster assembly enzyme ISCU, mitochondrial-like [Aplysia californica]	Aplysia californica	524879487	2e-84
Eti000733	101.67	44.19	53.59		78.49	177.93	124.93		69.99	67.68	169.8		30.94	33.62	37.37		0.225968	1.46862	0.934899		0.0719182	0.0279326	1.44108		-1.14779	-1.02508	-0.903157		1	0.542763	1		1	1	0.750014		0.884625	0.863251	1		Leucine-rich repeat-containing G-protein coupled receptor 4 OS=Rattus norvegicus GN=Lgr4 PE=2 SV=2	Q9Z2H4	1e-23		PREDICTED: insulin-like growth factor-binding protein complex acid labile subunit-like, partial [Aplysia californica]	Aplysia californica	524886198	2e-36
Eti000734	88.81	82.16	87.48		84.68	118	103.15		68.26	57.26	66.92		73.87	60.31	95.03		-0.0343539	0.505851	0.288631		-0.334331	-0.583932	-0.271566		-0.262403	-0.552503	0.072988		1	0.996312	1		1	1	1		1	0.973404	1		Receptor expression-enhancing protein 5 OS=Bos taurus GN=REEP5 PE=2 SV=1	Q29RM3	1e-64		PREDICTED: receptor expression-enhancing protein 5-like isoform X2 [Aplysia californica]	Aplysia californica	524883562	1e-105
Eti000735	87.84	78.51	84.66		63.32	89.26	84.54		77.4	86.04	71.16		87.67	89.39	80.94		-0.411748	0.145013	0.043698		-0.111004	0.0456221	-0.141204		0.0265805	0.0572683	-0.116597		1	1	1		1	1	1		1	1	1		Eukaryotic translation initiation factor 2 subunit 1 OS=Xenopus tropicalis GN=eif2s1 PE=2 SV=1	Q6GL89	5e-132		PREDICTED: eukaryotic translation initiation factor 2 subunit 1-like isoform X1 [Aplysia californica]	Aplysia californica	524897306	4e-177
Eti000738	122.28	63.23	56.78		124.75	107.51	90.99		71.02	48.19	132.16		52.85	48.12	61.16		0.613433	0.460939	0.196641		-0.188229	-0.743307	0.798743		-0.656458	-0.788974	-0.473534		1	1	1		1	1	1		1	0.932645	1		-	-	-		PREDICTED: apolipophorins-like [Aplysia californica]	Aplysia californica	524898819	9e-153
Eti000741	111.51	80.27	82.73		72.19	70.6	91.02		83.82	86.01	73.38		78.08	77.01	70.98		-0.3531	-0.323355	0.0199282		-0.126509	-0.0851581	-0.227201		-0.2709	-0.288167	-0.436336		1	1	1		1	1	1		1	1	1		-	-	-		PREDICTED: uncharacterized protein LOC101864560 [Aplysia californica]	Aplysia californica	524908383	2e-37
Eti000743	76.87	96.09	98.41		76.96	96.62	100.22		82.37	88.11	110.93		44.3	45.88	58.77		-0.241172	0.148669	0.178516		-0.132032	-0.0312389	0.388446		-1.06901	-1.01595	-0.68932		1	1	1		1	1	1		0.883505	0.839882	1		Succinate dehydrogenase [ubiquinone] iron-sulfur subunit, mitochondrial OS=Danio rerio GN=sdhb PE=2 SV=1	A5PL98	4e-137		PREDICTED: succinate dehydrogenase [ubiquinone] iron-sulfur subunit, mitochondrial-like [Aplysia californica]	Aplysia californica	524907533	2e-155
Eti000744	14.58	49.89	63.27		83.87	23.48	93.61		74.6	60.56	59.99		61.97	150.6	237.6		0.974675	-0.800524	1.17183		0.816973	0.518926	0.593484		0.507042	1.79053	2.41739		1	0.996627	1		1	1	1		1	0.390564	0.110198		Heme-binding protein 2 OS=Homo sapiens GN=HEBP2 PE=1 SV=1	Q9Y5Z4	7e-19		PREDICTED: heme-binding protein 1-like [Aplysia californica]	Aplysia californica	524879767	1e-32
Eti000745	64.43	83.33	121.28		104.96	73.47	102.86		78.94	54.51	105.57		48.79	41.52	93.53		0.220804	-0.232932	0.229753		-0.178889	-0.709653	0.33097		-0.91562	-1.1461	-0.00456767		1	1	1		1	1	1		0.939153	0.795149	1		Glutathione S-transferase OS=Plasmodium yoelii yoelii GN=GST PE=3 SV=1	Q7REH6	4e-18		PREDICTED: probable glutathione S-transferase 7-like [Aplysia californica]	Aplysia californica	524896151	1e-23
Eti000746	82.88	84.78	85.5		64.72	91.72	74.68		95.78	93.62	78.35		65.72	83.62	71.33		-0.39172	0.172241	-0.146697		0.184508	0.155408	-0.0138472		-0.401212	-0.050809	-0.310746		1	1	1		1	1	1		1	1	1		Lipoyl synthase, mitochondrial OS=Bos taurus GN=LIAS PE=2 SV=1	Q5BIP7	1e-167		PREDICTED: lipoyl synthase, mitochondrial-like [Aplysia californica]	Aplysia californica	524873285	0
Eti000747	97.89	48.12	57.51		56.22	140.31	99.77		71.91	90.82	214.27		23.31	33.34	35.68		-0.283949	1.09725	0.581909		0.0824194	0.423666	1.74837		-1.58456	-1.06614	-0.998668		1	0.784292	1		1	1	0.523729		0.684739	0.844931	1		Dermatopontin OS=Biomphalaria glabrata PE=1 SV=1	P83553	8e-19		uncharacterized protein LOC557741 precursor [Danio rerio]	Danio rerio	145279637	1e-22
Eti000749	144.88	100.06	94.01		78.24	96.16	95.26		76.48	60.07	84.02		51.36	36.14	51.99		-0.541893	-0.182759	-0.219543		-0.563794	-0.908038	-0.336999		-1.18035	-1.68451	-1.19064		1	1	1		1	1	1		0.860395	0.602251	0.998286		Gelsolin-like protein 2 OS=Lumbricus terrestris GN=gelsolin PE=1 SV=1	Q8MPM1	3e-107		PREDICTED: gelsolin-like protein 2-like isoform X5 [Aplysia californica]	Aplysia californica	524898007	9e-152
Eti000751	90.03	40.29	38.42		75.41	148.8	95.67		70.71	78.02	193.27		36.74	50.28	46.37		0.408473	1.45115	0.790273		0.326741	0.473425	1.86833		-0.659746	-0.204437	-0.351679		1	0.578375	1		1	1	0.474218		1	1	1		Alpha-2-macroglobulin OS=Pongo abelii GN=A2M PE=2 SV=1	Q5R4N8	3e-167		PREDICTED: alpha-2-macroglobulin-like [Aplysia californica]	Aplysia californica	524895406	0
Eti000752	57.3	86.33	81.21		53.1	83.48	57.57		75.97	76.71	143.02		79.2	94.54	75.39		-0.503981	0.209157	-0.349163		0.0231986	0.040372	1.02729		0.041152	0.299109	-0.0581966		1	1	1		1	1	0.922715		1	0.989401	1		Granulins OS=Homo sapiens GN=GRN PE=1 SV=2	P28799	1e-97		PREDICTED: neurogenic locus notch homolog protein 1-like isoform X3 [Aplysia californica]	Aplysia californica	524867816	4e-125
Eti000753	97.82	54.83	44		30.27	128.44	73.42		59.23	115.99	210		35.34	64.1	49.43		-1.12742	1.01967	0.18865		-0.147726	0.825102	1.76811		-0.936596	-0.073847	-0.479431		1	0.768206	1		1	1	0.416788		0.877571	1	1		Tubulin alpha chain OS=Oncorhynchus keta PE=2 SV=2	P30436	5e-18		hypothetical protein LOTGIDRAFT_198277 [Lottia gigantea]	Lottia gigantea	556093432	2e-16
Eti000754	57.85	86.24	119.52		68.76	63.02	69.39		103.39	118.11	98.81		69.18	49.6	58.13		-0.359454	-0.423945	-0.308626		0.240239	0.435404	0.265244		-0.381613	-0.859197	-0.660782		1	1	1		1	1	1		1	0.898577	1		Syntaxin-binding protein 1 OS=Gallus gallus GN=STXBP1 PE=2 SV=1	Q6R748	0		hypothetical protein LOTGIDRAFT_237771 [Lottia gigantea]	Lottia gigantea	556114589	0
Eti000756	88.37	108.19	135.12		72.53	87.85	72.69		68.36	57.03	48.42		68.59	63.29	86.97		-0.61541	-0.277839	-0.574123		-0.689843	-0.947557	-1.09568		-0.727057	-0.84064	-0.41275		1	1	1		1	1	1		0.992542	0.899213	1		GTP-binding nuclear protein Ran OS=Gallus gallus GN=RAN PE=2 SV=1	P42558	9e-119		PREDICTED: GTP-binding nuclear protein Ran-like isoform X1 [Aplysia californica]	Aplysia californica	524874452	7e-119
Eti000757	190.47	25.55	25.29		107.85	178.62	119.98		41.08	49.21	132.19		23.5	27.8	34.54		0.402073	1.19281	0.594397		-0.97924	-0.712886	0.797611		-1.82649	-1.5809	-1.29817		1	0.881203	1		1	1	1		0.832319	0.834013	1		-	-	-		PREDICTED: collagen alpha-1(I) chain-like [Aplysia californica]	Aplysia californica	524874655	3e-35
Eti000758	76.31	98.41	118.45		46.15	69.11	63.55		108.58	91.6	52.52		80.1	85.62	65.51		-1.08939	-0.445741	-0.589619		0.156087	-0.0856847	-0.800626		-0.325197	-0.226392	-0.643327		1	1	1		1	1	1		1	1	1		Cathepsin Z OS=Rattus norvegicus GN=Ctsz PE=1 SV=2	Q9R1T3	1e-110		PREDICTED: cathepsin Z-like [Aplysia californica]	Aplysia californica	524877582	2e-130
Eti000759	71.58	82.72	83.51		77.14	77.23	78.69		80.22	74.35	85		83.07	81.01	80.19		-0.0476301	0.0156941	0.0190153		0.0200468	-0.0866486	0.194093		0.0276009	-0.00551364	-0.0512184		1	1	1		1	1	1		1	1	1		Double-stranded RNA-specific adenosine deaminase OS=Homo sapiens GN=ADAR PE=1 SV=4	P55265	1e-55		hypothetical protein LOTGIDRAFT_166687 [Lottia gigantea]	Lottia gigantea	556098302	1e-139
Eti000760	69.44	74.75	76.89		108.63	105.64	124.74		87.84	67.83	138.86		36.71	29.63	33.39		0.550948	0.572178	0.78908		0.255625	-0.11353	1.00749		-1.04535	-1.35167	-1.21025		1	0.989862	1		1	1	0.941435		0.897062	0.716696	0.973519		Inter-alpha-trypsin inhibitor heavy chain H3 OS=Mesocricetus auratus GN=ITIH3 PE=1 SV=1	P97280	3e-109		Inter-alpha-trypsin inhibitor heavy chain H3 [Crassostrea gigas]	Crassostrea gigas	405957680	3e-134
Eti000761	62.03	60.04	70.42		80.09	105.74	112.78		79.77	75.1	137.19		53.21	57.01	58.55		0.311045	0.773123	0.843236		0.316411	0.23324	1.18943		-0.309755	-0.207676	-0.199795		1	0.930512	1		1	1	0.851361		1	1	1		Iduronate 2-sulfatase OS=Homo sapiens GN=IDS PE=1 SV=1	P22304	9e-139		PREDICTED: iduronate 2-sulfatase-like [Aplysia californica]	Aplysia californica	524878247	0
Eti000762	58.26	64.3	92.21		69.28	147.91	155.26		111.88	88.9	103.42		13.39	23.19	23.07		-0.0547158	1.10078	1.14767		0.648224	0.320306	0.625286		-2.45628	-1.66174	-1.69963		1	0.751633	1		1	1	1		0.239024	0.580059	0.613904		Angiopoietin-related protein 6 OS=Homo sapiens GN=ANGPTL6 PE=1 SV=1	Q8NI99	1e-24		PREDICTED: angiopoietin-related protein 6-like [Aplysia californica]	Aplysia californica	524891478	4e-58
Eti000766	127.38	52.76	75.04		41.33	95.13	83.78		92.1	110.68	77.72		48.56	90.64	53.13		-1.05452	0.210199	0.00327082		0.112652	0.382619	-0.0413635		-0.852716	0.0507447	-0.750469		1	1	1		1	1	1		0.976686	1	1		-	-	-		PREDICTED: metabotropic glutamate receptor 2-like isoform X3 [Aplysia californica]	Aplysia californica	524865102	1e-152
Eti000767	128.66	61.23	64.82		88.3	106.72	106.93		67.16	69.45	79.33		54.09	54.69	65.89		0.0428148	0.378113	0.357532		-0.340822	-0.287948	-0.00966428		-0.694996	-0.676309	-0.438023		1	1	1		1	1	1		1	0.958277	1		Calpain-B OS=Drosophila melanogaster GN=CalpB PE=1 SV=2	Q9VT65	0		hypothetical protein LOTGIDRAFT_124076 [Lottia gigantea]	Lottia gigantea	556101476	0
Eti000768	32.4	36.6	100.11		65.44	73.71	155.66		139.59	114.39	38.7		69.83	52.86	64.77		0.211266	0.443552	1.49944		1.31652	1.03263	-0.444488		0.274815	-0.124245	0.138198		1	1	1		1	1	1		1	1	1		GTPase IMAP family member 5 OS=Mus musculus GN=Gimap5 PE=2 SV=1	Q8BWF2	5e-14		PREDICTED: GTPase IMAP family member 5-like [Ochotona princeps]	Ochotona princeps	504169911	2e-15
Eti000769	94.7	78.49	85.26		84.94	95.3	98.42		79.16	70.25	97.59		52.28	54.37	51.64		-0.030644	0.197227	0.220434		-0.121006	-0.289355	0.272101		-0.761723	-0.702419	-0.807644		1	1	1		1	1	1		0.981909	0.940744	1		-	-	-		PREDICTED: uncharacterized protein LOC101855227 isoform X3 [Aplysia californica]	Aplysia californica	524866834	1e-49
Eti000770	75.71	74.07	67.55		59.92	134.2	75.32		83.04	81.51	114.55		55.71	66.68	53.82		-0.283658	0.941125	0.0849483		0.19803	0.175187	0.753429		-0.420038	-0.157952	-0.497717		1	0.850064	1		1	1	1		1	1	1		Caprin-1 OS=Homo sapiens GN=CAPRIN1 PE=1 SV=2	Q14444	5e-33		PREDICTED: caprin-1-like [Aplysia californica]	Aplysia californica	524888512	1e-128
Eti000771	98.76	26.98	40.02		84.93	181.38	91.91		58.35	86.07	178.31		33.1	28.25	31.86		0.604527	1.76169	0.756766		0.0742744	0.640192	1.77653		-0.785242	-1.01123	-0.867784		1	0.400673	1		1	1	0.574537		0.996426	0.884352	1		Gamma-glutamyl hydrolase OS=Homo sapiens GN=GGH PE=1 SV=2	Q92820	1e-63		PREDICTED: gamma-glutamyl hydrolase-like [Lepisosteus oculatus]	Lepisosteus oculatus	573892633	4e-70
Eti000772	86.36	73.05	77.59		65.02	111.2	89.16		71.92	71.42	110.58		58.77	58.73	64.47		-0.291109	0.544737	0.202967		-0.134254	-0.140356	0.577239		-0.467736	-0.46617	-0.362278		1	0.991994	1		1	1	1		1	0.98915	1		KH domain-containing, RNA-binding, signal transduction-associated protein 2 OS=Rattus norvegicus GN=Khdrbs2 PE=1 SV=1	Q920F3	3e-32		PREDICTED: KH domain-containing, RNA-binding, signal transduction-associated protein 2-like isoform X2 [Aplysia californica]	Aplysia californica	524903186	1e-66
Eti000774	83.93	55.24	64.87		85.71	113.47	105.36		68.19	81.75	117.34		48.18	56.36	55.34		0.322544	0.789041	0.658939		0.00414951	0.269602	0.87798		-0.539236	-0.310301	-0.367475		1	0.921817	1		1	1	0.984868		1	1	1		-	-	-		PREDICTED: cubilin-like [Aplysia californica]	Aplysia californica	524900438	1e-98
Eti000775	97.6	102.49	109.72		77.67	78.81	74.5		72.44	57.52	54.26		72.77	60.05	77.75		-0.419881	-0.337382	-0.44125		-0.509164	-0.838372	-0.834998		-0.544931	-0.819193	-0.477352		1	1	1		1	1	1		1	0.903181	1		Clathrin light chain A OS=Bos taurus GN=CLTA PE=1 SV=1	P04973	2e-32		PREDICTED: clathrin light chain B-like isoform X4 [Aplysia californica]	Aplysia californica	524886289	7e-77
Eti000776	73.11	79.75	92		96.08	70.15	83.52		72.13	56.33	79.4		79.83	59.88	92.58		0.227321	-0.164859	0.0634157		-0.175329	-0.528108	0.0538904		-0.0712656	-0.483317	0.114565		1	1	1		1	1	1		1	0.986663	1		Protein translation factor SUI1 homolog OS=Anopheles gambiae GN=AGAP006459 PE=3 SV=1	P42678	8e-41		PREDICTED: protein translation factor SUI1 homolog isoform X2 [Aplysia californica]	Aplysia californica	524872672	1e-45
Eti000777	39.1	61.6	72.68		89.93	55.56	53.52		108.64	192.55	124.47		45.77	53.73	37.03		0.630942	-0.000935569	-0.0783262		0.915439	1.74439	1.20301		-0.374244	-0.139631	-0.707285		1	1	1		1	0.503457	0.8254		1	1	1		Tenascin-R OS=Homo sapiens GN=TNR PE=1 SV=3	Q92752	2e-21		PREDICTED: LOW QUALITY PROTEIN: tenascin-R [Pongo abelii]	Pongo abelii	297662671	9e-20
Eti000779	107.89	48.27	45.87		38.58	105.3	87.9		77.86	54	99.16		79.71	118.86	70.38		-0.817793	0.692556	0.408248		0.206152	-0.317359	0.645769		0.197924	0.777077	-0.00934798		1	0.97346	1		1	1	1		1	0.861919	1		-	-	-		PREDICTED: uncharacterized protein LOC101850564 [Aplysia californica]	Aplysia californica	524883656	2e-60
Eti000780	4.89	92.99	256.4		23.81	101.23	12.99		91.72	63.19	155.91		33.22	53.76	40.12		-2.30958	-0.16093	-3.14456		-0.35086	-0.885757	0.503697		-1.85842	-1.16167	-1.61437		1	1	1		1	1	1		0.909964	0.958543	1		-	-	-		PREDICTED: uncharacterized protein LOC101850186 [Aplysia californica]	Aplysia californica	524893815	6e-15
Eti000781	45.94	51	87.05		149.4	72.58	79.03		57.22	43.99	150.87		59.31	45.77	85.61		1.27761	0.297588	0.397624		-0.09483	-0.470472	1.39424		-0.0854314	-0.45673	0.416003		1	1	1		1	1	0.732077		1	0.98974	1		Microsomal glutathione S-transferase 3 OS=Bos taurus GN=MGST3 PE=2 SV=1	Q3T100	3e-22		PREDICTED: microsomal glutathione S-transferase 3-like [Haplochromis burtoni]	Haplochromis burtoni	554823362	6e-32
Eti000783	73.95	84.31	85.4		75.15	71.81	78.64		76.22	90.33	68.27		72.39	82.46	67.6		-0.120128	-0.125013	-0.0164716		-0.0890738	0.159825	-0.157363		-0.205929	-0.0152773	-0.332694		1	1	1		1	1	1		1	1	1		ATP-dependent DNA helicase Q1 OS=Mus musculus GN=Recql PE=1 SV=2	Q9Z129	0		hypothetical protein LOTGIDRAFT_117210 [Lottia gigantea]	Lottia gigantea	556106757	0
Eti000785	72.92	78.43	82.51		63.3	77.75	72.81		72.8	71.19	65.12		84.56	91.16	89.64		-0.309141	0.049052	-0.0685852		-0.0961893	-0.124881	-0.166297		0.077444	0.188592	0.133713		1	1	1		1	1	1		1	1	1		-	-	-		PREDICTED: uncharacterized protein LOC100904251 [Metaseiulus occidentalis]	Metaseiulus occidentalis	391326942	5e-51
Eti000788	66.19	63.17	62.89		81.77	81.41	81.64		80.96	85.71	68.4		87.29	76.77	79.54		0.341885	0.397188	0.378415		0.33863	0.424924	0.186489		0.405179	0.222511	0.243028		1	1	1		1	1	1		1	0.997464	1		Insulin-induced gene 2 protein OS=Sus scrofa GN=INSIG2 PE=2 SV=2	Q6PQZ3	3e-87		PREDICTED: insulin-induced gene 2 protein-like isoform X1 [Aplysia californica]	Aplysia californica	524864798	1e-102
Eti000789	103.11	112.2	111.48		56.03	98.29	91.91		55.54	66.46	54.48		52.7	53.3	59.61		-0.967598	-0.0956891	-0.215574		-0.96961	-0.706878	-0.906129		-1.08754	-1.06867	-0.937929		1	1	1		1	1	1		0.877366	0.824963	1		Lysosomal-associated transmembrane protein 4A OS=Macaca fascicularis GN=LAPTM4A PE=2 SV=1	Q4R4I5	1e-16		PREDICTED: lysosomal-associated transmembrane protein 4A-like isoform X2 [Aplysia californica]	Aplysia californica	524902481	2e-74
Eti000790	153.29	49.86	61.6		110.95	104.49	119.53		46.83	56.34	97.83		47.69	26.78	39.72		0.314823	0.290731	0.46068		-0.918204	-0.646731	0.235307		-0.933706	-1.76361	-1.22501		1	1	1		1	1	1		0.972345	0.640064	1		Myosin essential light chain, striated adductor muscle OS=Argopecten irradians PE=1 SV=2	P07291	2e-55		PREDICTED: myosin essential light chain, striated adductor muscle-like [Aplysia californica]	Aplysia californica	524885520	5e-56
Eti000791	80.19	53.07	46.15		113.11	143.58	107.73		64.25	62.79	116.8		43.58	40.9	42.61		0.907161	1.31312	0.875183		0.102079	0.0732227	1.0555		-0.499904	-0.588881	-0.560261		1	0.627225	1		1	1	0.923255		1	0.970926	1		-	-	-		PREDICTED: uncharacterized protein LOC101861622 [Aplysia californica]	Aplysia californica	524911523	2e-152
Eti000793	58.2	63.67	61.1		62.38	72.36	69.09		75.9	104.78	101.48		84.12	87.4	73.03		0.0234558	0.299149	0.209161		0.317292	0.786343	0.827459		0.423335	0.481447	0.191201		1	1	1		1	1	0.995279		1	0.945797	1		-	-	-		PREDICTED: RNA-directed DNA polymerase from mobile element jockey-like [Oryzias latipes]	Oryzias latipes	432863525	1e-26
Eti000795	66.49	146.78	181.91		26.95	65.03	44.54		55.43	103	97		29.16	61.58	32.71		-2.2938	-0.961757	-1.53068		-1.24202	-0.34515	-0.343787		-2.21117	-1.13028	-2.07351		0.866763	0.973052	1		1	1	1		0.447307	0.83569	0.493857		Apolipoprotein D OS=Rattus norvegicus GN=Apod PE=1 SV=1	P23593	6e-12		PREDICTED: apolipoprotein D-like [Aplysia californica]	Aplysia californica	524905797	3e-26
Eti000797	82.12	119.3	149.82		66.27	64.71	49.04		55.45	50.36	61.18		65.38	53.71	91.82		-0.827353	-0.800906	-1.22345		-1.0734	-1.20874	-0.840312		-0.878031	-1.15894	-0.416224		1	0.989862	1		1	1	1		0.966959	0.809327	1		Eukaryotic translation initiation factor 4H OS=Pongo abelii GN=EIF4H PE=2 SV=1	Q5RBR8	3e-15		PREDICTED: eukaryotic translation initiation factor 4H-like [Amphimedon queenslandica]	Amphimedon queenslandica	340373419	1e-16
Eti000798	87.67	77.66	78.84		69.47	72.84	70.07		54.18	45.57	98.03		76.65	102.21	75.79		-0.238634	-0.109145	-0.187594		-0.585111	-0.8316	0.360557		-0.127555	0.290161	-0.171732		1	1	1		1	1	1		1	0.98915	1		18 kDa learning-associated protein of slug OS=Limax marginatus GN=LAPS18 PE=1 SV=1	Q9GNQ1	2e-20		PREDICTED: protein LLP-like [Aplysia californica]	Aplysia californica	524873237	6e-19
Eti000799	154.29	123.52	97.66		111.29	117.33	127.85		23.99	16.23	120.19		2.91	3.6	9.41		-0.180782	-0.042966	0.0576264		-2.38394	-2.94323	0.0322637		-5.46885	-5.16065	-3.80406		1	1	1		0.784936	0.286699	1		0.00076626	0.00126018	0.0262607		-	-	-		hypothetical protein LOTGIDRAFT_161524 [Lottia gigantea]	Lottia gigantea	556105647	3e-40
Eti000800	71.7	71.31	81.36		111.19	64.08	71.57		75.57	66.2	57.86		74.1	64.99	96.31		0.563458	-0.170373	-0.0339201		0.0173845	-0.169918	-0.276503		-0.053314	-0.239775	0.297074		1	1	1		1	1	1		1	1	1		Eukaryotic translation initiation factor 5A OS=Candida albicans (strain SC5314 / ATCC MYA-2876) GN=ANB1 PE=3 SV=1	O94083	5e-45		eukaryotic translation initiation factor 5A-1 [Danio rerio]	Danio rerio	47085971	9e-47
Eti000802	91.16	82.01	85.87		77.4	80.7	77.62		102.1	98.14	59.96		48.13	48.69	53.09		-0.167339	-0.0457601	-0.124764		0.243243	0.190041	-0.433423		-0.884098	-0.864579	-0.770448		1	1	1		1	1	1		0.952365	0.890891	1		Src substrate cortactin OS=Homo sapiens GN=CTTN PE=1 SV=2	Q14247	2e-113		cortactin [Aplysia californica]	Aplysia californica	325297000	0
Eti000803	88.93	71.37	89.65		101.39	111.49	103.5		48.08	46.11	143.77		26.58	29.64	43.82		0.273407	0.472348	0.34195		-0.791365	-0.847708	0.879479		-1.68756	-1.52856	-0.994851		1	0.999825	1		1	1	0.98094		0.565483	0.624091	1		-	-	-		PREDICTED: uncharacterized protein LOC101858075 [Aplysia californica]	Aplysia californica	524864630	8e-18
Eti000806	46.79	42.02	36.3		71.25	80.79	78.53		90.96	94.25	97.67		83.21	105.56	72.68		0.762068	1.00478	0.941216		1.12544	1.18057	1.31904		0.95482	1.30061	0.731552		1	0.807543	1		1	0.926302	0.76545		0.813925	0.557147	1		Zinc finger CCCH domain-containing protein 15 OS=Homo sapiens GN=ZC3H15 PE=1 SV=1	Q8WU90	5e-96		PREDICTED: zinc finger CCCH domain-containing protein 15-like [Aplysia californica]	Aplysia californica	524894267	4e-153
Eti000807	132.74	104.75	117.3		53.03	80.65	61.81		62.02	73.4	41.08		50.99	56.54	63.28		-1.16733	-0.50087	-0.907524		-0.930252	-0.6832	-1.4334		-1.25508	-1.10306	-0.971265		1	1	1		1	1	0.907575		0.818838	0.815088	1		Sodium/potassium-transporting ATPase subunit beta OS=Artemia franciscana PE=2 SV=1	P25169	2e-55		PREDICTED: sodium/potassium-transporting ATPase subunit beta-like [Aplysia californica]	Aplysia californica	524912848	2e-94
Eti000810	5.76	17.85	30.66		91.07	35.39	11.8		82.58	29.09	15.38		178.56	178.26	209.29		2.3285	1.02598	-0.579579		2.19955	0.697289	-0.135211		3.26922	3.26937	3.47005		0.375542	0.861496	1		0.520089	1	1		0.00793925	0.00807325	0.00396713		Dimethylaniline monooxygenase [N-oxide-forming] 5 OS=Rattus norvegicus GN=Fmo5 PE=1 SV=3	Q8K4C0	4e-167		PREDICTED: dimethylaniline monooxygenase [N-oxide-forming] 5-like [Aplysia californica]	Aplysia californica	524884995	0
Eti000811	61.69	74.44	62.28		59.84	113.13	110.83		34.48	50.17	215.94		35.6	22.22	44.63		-0.153403	0.826908	0.774238		-0.937794	-0.393164	1.80024		-0.93403	-1.61128	-0.635872		1	0.910251	1		1	1	0.427786		0.936018	0.603754	1		Endo-1,3(4)-beta-glucanase 1 OS=Schizosaccharomyces pombe (strain 972 / ATCC 24843) GN=eng1 PE=3 SV=1	Q9UT45	9e-27		hypothetical protein LOTGIDRAFT_237425 [Lottia gigantea]	Lottia gigantea	556115673	0
Eti000813	116.8	59.63	87.51		57.4	74.61	95.74		69.63	47.35	82.59		57.31	61.37	72.92		-0.627283	-0.187386	0.148951		-0.337634	-0.889723	-0.00050444		-0.660445	-0.559125	-0.341022		1	1	1		1	1	1		1	0.9768	1		Dynein light chain roadblock-type 2 OS=Bos taurus GN=DYNLRB2 PE=3 SV=1	Q32P85	1e-44		PREDICTED: dynein light chain roadblock-type 2-like isoform X1 [Aplysia californica]	Aplysia californica	524903239	2e-53
Eti000814	149.77	41.28	43.75		93.83	119.59	92.93		47.19	36.32	116.92		50.58	34.76	55.8		0.244616	0.656961	0.2691		-0.735921	-1.10856	0.663974		-0.67743	-1.21558	-0.563495		1	0.989862	1		1	1	1		1	0.85441	1		Collagen alpha-1(IV) chain OS=Drosophila melanogaster GN=Cg25C PE=2 SV=3	P08120	2e-148		PREDICTED: collagen alpha-2(IV) chain-like [Aplysia californica]	Aplysia californica	524913419	1e-180
Eti000815	83.4	78.45	94.81		84.22	76.77	96.39		80.52	71.6	68.73		51.6	47.96	45.77		-0.0313141	-0.1035	0.201756		-0.0849845	-0.250386	-0.222372		-0.769152	-0.872107	-0.970192		1	1	1		1	1	1		0.981125	0.890827	1		Alpha-2-macroglobulin receptor-associated protein OS=Mus musculus GN=Lrpap1 PE=1 SV=1	P55302	3e-22		PREDICTED: alpha-2-macroglobulin receptor-associated protein-like [Aplysia californica]	Aplysia californica	524874959	2e-56
Eti000818	45.2	59.59	46.83		71.95	63.8	66.72		138.13	111.72	81		68.72	72.38	52.96		0.500851	0.388759	0.430599		1.45242	1.14995	0.774001		0.402964	0.480644	-0.00108087		1	1	1		1	0.957927	1		1	0.951288	1		MAP kinase-interacting serine/threonine-protein kinase 1 OS=Mus musculus GN=Mknk1 PE=1 SV=2	O08605	2e-127		Mnk [Aplysia californica]	Aplysia californica	408357971	0
Eti000819	80.16	72.24	94.77		80.82	80.71	82.81		60.57	53.39	92.15		55.59	46.19	77.45		-0.0363482	0.0229937	0.0368747		-0.441248	-0.619273	0.254575		-0.60708	-0.871405	-0.156813		1	1	1		1	1	1		1	0.887011	1		Proteasome subunit beta type-1 OS=Bos taurus GN=PSMB1 PE=1 SV=1	Q2TBX6	7e-105		PREDICTED: proteasome subunit beta type-1-like [Aplysia californica]	Aplysia californica	524877040	3e-149
Eti000820	71.89	96.47	104.47		61.65	69.77	86.32		60.2	64.92	85.99		64.61	53.92	56.58		-0.568492	-0.328591	-0.0442209		-0.591711	-0.479198	0.0137455		-0.532029	-0.790432	-0.751521		1	1	1		1	1	1		1	0.917898	1		-	-	-		PREDICTED: uncharacterized protein LOC101852804 [Aplysia californica]	Aplysia californica	524910250	2e-74
Eti000821	37.65	60.81	82.9		64.02	56.8	75.42		107.51	78.03	36.02		92.08	98.72	85.82		0.0769951	-0.0347194	0.352023		0.836437	0.377452	-0.650684		0.570599	0.673603	0.440782		1	1	1		1	1	1		0.984745	0.893135	1		GTPase IMAP family member 7 OS=Homo sapiens GN=GIMAP7 PE=1 SV=1	Q8NHV1	4e-14		PREDICTED: GTPase IMAP family member 8-like [Aplysia californica]	Aplysia californica	524912281	9e-20
Eti000822	47.92	65.95	63.6		70.08	82.35	79.51		83.51	97.21	85.1		66.41	71.26	62.28		0.23693	0.530634	0.457371		0.500699	0.723337	0.619179		0.127815	0.23226	0.00712147		1	0.994482	1		1	1	1		1	0.996679	1		Poly [ADP-ribose] polymerase 6 OS=Pongo abelii GN=PARP6 PE=2 SV=1	Q5RDU4	2e-100		PREDICTED: cytochrome c-type heme lyase-like [Aplysia californica]	Aplysia californica	524899000	1e-133
Eti000824	90.73	83.77	106.14		75.7	93.8	89.83		74.61	59.89	74.3		40.17	32.98	50.6		-0.314378	0.0565326	-0.0288392		-0.323557	-0.63688	-0.238565		-1.25931	-1.54099	-0.954071		1	1	1		1	1	1		0.803566	0.628897	1		Actin-related protein 2/3 complex subunit 3 OS=Homo sapiens GN=ARPC3 PE=1 SV=3	O15145	4e-95		PREDICTED: actin-related protein 2/3 complex subunit 3-like [Aplysia californica]	Aplysia californica	524887394	1e-115
Eti000825	90.9	118.12	89.74		79.03	65.56	71.52		60.01	52.32	67.07		55	54.68	66.86		-0.34233	-0.550691	-0.447909		-0.728891	-0.922963	-0.476782		-0.896613	-0.903012	-0.643483		1	1	1		1	1	1		0.939453	0.874549	1		Probable D-lactate dehydrogenase, mitochondrial OS=Mus musculus GN=Ldhd PE=1 SV=1	Q7TNG8	9e-88		PREDICTED: probable D-lactate dehydrogenase, mitochondrial-like [Aplysia californica]	Aplysia californica	524905999	2e-132
Eti000826	61.54	54.19	61.38		79.11	112.38	82.42		57.91	71.37	101.92		55.31	75.24	57.93		0.412751	0.980832	0.510562		-0.0259236	0.27956	0.880659		-0.134444	0.31205	-0.0956292		1	0.82624	1		1	1	0.984868		1	0.987965	1		Poly [ADP-ribose] polymerase 14 OS=Mus musculus GN=Parp14 PE=1 SV=3	Q2EMV9	9e-88		PREDICTED: poly [ADP-ribose] polymerase 14-like [Aplysia californica]	Aplysia californica	524875569	0
Eti000828	29.5	37.91	72.33		60.23	127.98	150.15		108.91	94.19	92.38		40.14	24.59	32.31		0.365565	1.5139	1.72192		1.23201	1.02602	1.08484		-0.250315	-0.954732	-0.591216		1	0.499674	0.971001		1	1	0.921797		1	0.880165	1		GTPase IMAP family member 7 OS=Homo sapiens GN=GIMAP7 PE=1 SV=1	Q8NHV1	1e-22		PREDICTED: putative protein PHLOEM PROTEIN 2-LIKE A3-like [Aplysia californica]	Aplysia californica	524897909	5e-46
Eti000829	102.97	29.82	32.58		82.61	172	123.38		39.21	58.53	177.6		15.65	16.2	18.02		0.566626	1.68728	1.18413		-0.496922	0.0861033	1.77308		-1.86361	-1.81106	-1.68749		1	0.463508	1		1	1	0.594542		0.622029	0.625914	0.793035		-	-	-		PREDICTED: uncharacterized protein LOC101850618 [Aplysia californica]	Aplysia californica	524914829	2e-11
Eti000830	78.75	69.53	74.91		63.1	81.89	75.13		63.26	67.26	87.08		65.34	70.04	71.32		-0.247327	0.190255	0.0430685		-0.232539	-0.140323	0.319765		-0.228032	-0.125011	-0.129678		1	1	1		1	1	1		1	1	1		Coiled-coil domain-containing protein 47 OS=Danio rerio GN=ccdc47 PE=2 SV=1	Q66I12	7e-109		PREDICTED: coiled-coil domain-containing protein 47-like [Aplysia californica]	Aplysia californica	524896713	0
Eti000831	46.33	59.5	57.58		65.36	87.36	72.85		92.15	107.47	102.63		59.81	57.34	58.82		0.254885	0.73474	0.450235		0.761782	0.986944	1.00831		0.0957668	0.0377555	0.0437993		1	0.939876	1		1	1	0.924815		1	1	1		Heparan-alpha-glucosaminide N-acetyltransferase OS=Homo sapiens GN=HGSNAT PE=1 SV=2	Q68CP4	7e-117		PREDICTED: heparan-alpha-glucosaminide N-acetyltransferase-like [Aplysia californica]	Aplysia californica	524888947	0
Eti000832	80.39	79.48	67.69		75.22	82.43	77.28		69.31	62.61	91.23		58.58	60.16	60.3		-0.0220354	0.171389	0.0551181		-0.129221	-0.272547	0.358025		-0.414069	-0.373138	-0.400647		1	1	1		1	1	1		1	0.998215	1		Double-stranded RNA-binding protein Staufen homolog 2 OS=Danio rerio GN=stau2 PE=2 SV=2	Q7ZW47	2e-105		staufen [Aplysia californica]	Aplysia californica	325120999	0
Eti000834	68.97	87.44	97.8		63.67	75.49	84.81		74.99	66.38	71.19		56.41	52.7	64.12		-0.419877	-0.113116	0.0320342		-0.172698	-0.34511	-0.156696		-0.625732	-0.721215	-0.468989		1	1	1		1	1	1		1	0.920395	1		Protein transport protein Sec61 subunit beta OS=Pongo abelii GN=SEC61B PE=3 SV=3	Q5RB31	7e-22		hypothetical protein BRAFLDRAFT_269053 [Branchiostoma floridae]	Branchiostoma floridae	260783809	3e-24
Eti000835	192.7	49.7	57.59		97.74	109.83	118.92		33.26	33.25	67.7		45.1	19.28	36.23		-0.0501308	0.180619	0.271377		-1.59383	-1.58903	-0.478044		-1.19636	-2.41918	-1.5399		1	1	1		1	1	1		0.925912	0.459769	0.947326		Paramyosin OS=Mytilus galloprovincialis PE=2 SV=1	O96064	0		Paramyosin [Crassostrea gigas]	Crassostrea gigas	405966986	0
Eti000836	59.52	79.52	97.88		66.69	65.72	81.97		61.94	61.44	67.4		69.8	65.52	82.22		-0.250871	-0.21068	0.0850545		-0.346363	-0.354097	-0.133366		-0.216125	-0.30481	-0.00799018		1	1	1		1	1	1		1	1	1		Small ubiquitin-related modifier 3 OS=Rattus norvegicus GN=Sumo3 PE=3 SV=1	Q5XIF4	3e-34		PREDICTED: small ubiquitin-related modifier 3-like isoform X2 [Aplysia californica]	Aplysia californica	524873299	3e-44
Eti000838	66.64	69.96	95.13		58.26	66.88	87.42		78.07	56.56	101.05		62.62	51.89	62.52		-0.414736	-0.154319	0.20942		0.0190511	-0.442202	0.481702		-0.341254	-0.609732	-0.37198		1	1	1		1	1	1		1	0.961188	1		Cystatin-B OS=Bos taurus GN=CSTB PE=1 SV=1	P25417	9e-25		PREDICTED: cystatin-A1-like isoform X2 [Aplysia californica]	Aplysia californica	524867631	1e-30
Eti000840	92.41	68.25	73.31		70.9	105.72	95.72		73.28	57.09	68.51		46.59	46.35	56.04		-0.148339	0.489982	0.323473		-0.0893037	-0.445284	-0.095255		-0.785101	-0.789848	-0.54651		1	0.999005	1		1	1	1		0.980576	0.917898	1		Phosphoglycerate kinase OS=Aplysia californica GN=PGK PE=2 SV=1	O61471	0		phosphoglycerate kinase [Aplysia californica]	Aplysia californica	325296807	0
Eti000842	50.81	42.7	51.84		47.2	144.51	116.75		86.29	91.21	140.43		24.12	30.32	25.72		-0.0472698	1.62863	1.29788		0.834641	0.918588	1.6281		-1.04657	-0.714035	-0.982055		1	0.377943	1		1	1	0.573386		0.897062	0.94044	1		Dual oxidase 2 OS=Sus scrofa GN=DUOX2 PE=1 SV=2	Q8HZK2	0		hypothetical protein LOTGIDRAFT_235056 [Lottia gigantea]	Lottia gigantea	556098954	0
Eti000843	72.98	53.65	53.73		89.6	109.14	105.1		86.65	61.18	155.29		22.39	20.55	20.9		0.564412	0.910723	0.832766		0.527246	0.0291443	1.45993		-1.46627	-1.58782	-1.5939		1	0.853411	1		1	1	0.662992		0.654557	0.576205	0.625448		Cubilin OS=Canis familiaris GN=CUBN PE=1 SV=1	Q9TU53	2e-18		hypothetical protein LOTGIDRAFT_71188, partial [Lottia gigantea]	Lottia gigantea	556105644	1e-26
Eti000844	79.26	78.77	93.32		63.03	79.54	76.39		55.7	56.31	91.88		54.69	49.47	71.59		-0.419314	-0.0221303	-0.103391		-0.586391	-0.566904	0.226727		-0.655116	-0.797365	-0.294549		1	1	1		1	1	1		1	0.909466	1		Proteasome subunit beta type-7 OS=Rattus norvegicus GN=Psmb7 PE=1 SV=1	Q9JHW0	1e-135		PREDICTED: proteasome subunit beta type-7-like [Aplysia californica]	Aplysia californica	524877054	2e-177
Eti000847	281.84	26.28	27.17		73.6	162.87	101.82		30.44	26.48	83.86		14.2	7.14	11.61		-0.624951	0.584026	-0.11809		-1.8875	-2.08241	-0.334987		-3.02909	-4.01666	-3.34714		1	1	1		1	1	1		0.552139	0.306625	0.463018		Peroxidasin OS=Drosophila melanogaster GN=Pxn PE=1 SV=1	Q9VZZ4	6e-79		Eosinophil peroxidase [Crassostrea gigas]	Crassostrea gigas	405975361	5e-95
Eti000849	64.98	72.74	86.87		64.21	75.97	83.37		104.34	98.69	86.4		38.68	31.82	37.47		-0.229212	0.0745068	0.185948		0.482319	0.405665	0.301065		-0.991436	-1.27047	-1.06558		1	1	1		1	1	1		0.921588	0.755204	1		Protein singed OS=Drosophila melanogaster GN=sn PE=3 SV=1	Q24524	1e-118		hypothetical protein LOTGIDRAFT_108036 [Lottia gigantea]	Lottia gigantea	556095567	0
Eti000850	72.32	64.85	79.58		70	77.85	54.31		138.99	70.56	130.12		23.21	28.21	35.27		-0.0548461	0.159665	-0.3823		0.94605	-0.0280483	0.941574		-1.67787	-1.39298	-1.10266		1	1	1		1	1	0.951612		0.540935	0.65632	0.980521		Tubulin alpha chain (Fragment) OS=Lytechinus pictus PE=3 SV=1	P02553	5e-18		PREDICTED: tubulin alpha-3 chain-like [Gorilla gorilla gorilla]	Gorilla gorilla gorilla	426337227	2e-16
Eti000851	36.01	51.28	61.13		60.25	145.99	60.03		31.92	52.02	150.06		52.19	59.39	83.09		0.277536	1.61557	0.310685		-0.627621	0.0806082	1.69616		0.0395206	0.228485	0.682012		1	0.392452	1		1	1	0.523729		1	0.997231	1		Betaine--homocysteine S-methyltransferase 1 OS=Xenopus tropicalis GN=bhmt PE=2 SV=1	Q5M8Z0	2e-43		PREDICTED: S-methylmethionine--homocysteine S-methyltransferase BHMT2-like [Aplysia californica]	Aplysia californica	524864996	3e-157
Eti000853	79.28	74.08	72.63		64.77	49.65	68		68.81	66.98	54.05		83.8	78.36	78.47		-0.227561	-0.549997	-0.119072		-0.129464	-0.164185	-0.386507		0.112724	0.0186973	-0.00993672		1	1	1		1	1	1		1	1	1		Iron/zinc purple acid phosphatase-like protein OS=Danio rerio GN=papl PE=2 SV=1	A5D6U8	3e-158		PREDICTED: iron/zinc purple acid phosphatase-like protein-like [Aplysia californica]	Aplysia californica	524906221	0
Eti000854	111.19	82.89	110.13		63.63	73.21	75.38		51.28	39.96	59.41		52.69	46.72	71.39		-0.682215	-0.418278	-0.399013		-0.982135	-1.3379	-0.678808		-0.984769	-1.1556	-0.574743		1	1	1		1	0.996846	1		0.920022	0.793549	1		Acyl carrier protein, mitochondrial OS=Drosophila melanogaster GN=mtacp1 PE=2 SV=1	Q94519	2e-37		PREDICTED: acyl carrier protein, mitochondrial-like isoform X2 [Aplysia californica]	Aplysia californica	524893855	1e-60
Eti000855	68.84	68.87	55.69		82.38	67.86	66.27		87.05	74.23	75.95		62.19	53.32	74.66		0.343517	0.12539	0.0680458		0.433921	0.207907	0.328466		-0.0933707	-0.312616	0.14214		1	1	1		1	1	1		1	1	1		Myosin heavy chain, non-muscle OS=Drosophila melanogaster GN=zip PE=1 SV=2	Q99323	0		PREDICTED: myosin heavy chain, non-muscle isoform X5 [Aplysia californica]	Aplysia californica	524879681	0
Eti000857	52.6	60.04	77.69		51.9	71.59	105.59		69.06	67.79	151.52		32.51	37.21	58.27		-0.297021	0.227855	0.765766		0.126366	0.103094	1.35059		-1.00317	-0.805576	-0.189434		1	1	1		1	1	0.763714		0.915539	0.911801	1		-	-	-		PREDICTED: uncharacterized protein LOC101846747 [Aplysia californica]	Aplysia californica	524890779	2e-49
Eti000858	20.76	201.49	146.67		26.23	69.62	42.04		61.19	50.4	125.3		24.49	32.11	35.01		-2.23121	-0.762829	-1.51257		-0.99938	-1.27651	0.126853		-2.36287	-1.96902	-1.87565		1	1	1		1	1	1		0.584728	0.684096	0.869247		-	-	-		PREDICTED: gastric intrinsic factor-like [Aplysia californica]	Aplysia californica	524908301	7e-35
Eti000860	43.09	46.34	49.36		48.25	117.59	71.95		63.51	70.83	138.73		55.89	64.01	61.44		0.0521465	1.3985	0.667177		0.459628	0.620993	1.67775		0.233137	0.43138	0.341416		1	0.523547	1		1	1	0.502598		1	0.960249	1		Calcium homeostasis endoplasmic reticulum protein OS=Mus musculus GN=Cherp PE=1 SV=1	Q8CGZ0	2e-22		PREDICTED: uncharacterized protein LOC101853518 [Aplysia californica]	Aplysia californica	524868253	0
Eti000861	62.82	76.68	74.58		58.19	71.24	62.31		69.61	71.34	60.07		70.82	80.64	72.41		-0.302818	0.0503448	-0.165496		-0.0331554	0.00587591	-0.154778		-0.0505765	0.139292	-0.0468549		1	1	1		1	1	1		1	1	1		Dicer-like protein 2 OS=Aspergillus oryzae (strain ATCC 42149 / RIB 40) GN=dcl2 PE=3 SV=1	Q2UNX5	1e-24		PREDICTED: uncharacterized protein LOC101845957 isoform X3 [Aplysia californica]	Aplysia californica	524907521	0
Eti000863	69.87	83.61	83.69		62.66	71.69	66.63		68.39	64.82	112.34		48.8	46.29	50.8		-0.343776	-0.087955	-0.216508		-0.20661	-0.279911	0.600884		-0.735544	-0.809031	-0.705472		1	1	1		1	1	1		0.98482	0.903116	1		Heparan sulfate glucosamine 3-O-sulfotransferase 2 OS=Rattus norvegicus GN=Hs3st2 PE=1 SV=1	Q80W66	3e-66		PREDICTED: heparan sulfate glucosamine 3-O-sulfotransferase 2 [Pseudopodoces humilis]	Pseudopodoces humilis	543358808	1e-67
Eti000864	40.93	45.68	58.3		77.52	96.48	103.02		52.5	61.31	166.28		36.86	40.85	49.4		0.674639	1.0515	1.12335		0.123877	0.35122	1.87773		-0.428557	-0.277694	-0.0342572		1	0.755831	1		1	1	0.320051		1	1	1		Myeloma-overexpressed gene 2 protein OS=Homo sapiens GN=MYEOV2 PE=2 SV=3	Q8WXC6	2e-12		PREDICTED: myeloma-overexpressed gene 2 protein homolog [Aplysia californica]	Aplysia californica	524895604	6e-18
Eti000865	70.05	74.96	82.98		58.36	89.69	92.9		60.04	69.99	89.84		42.54	47.54	50.17		-0.389482	0.292075	0.319759		-0.337341	-0.112139	0.335091		-0.87674	-0.713565	-0.666777		1	1	1		1	1	1		0.955397	0.936535	1		Mitochondrial-processing peptidase subunit beta OS=Bos taurus GN=PMPCB PE=2 SV=1	Q3SZ71	0		PREDICTED: mitochondrial-processing peptidase subunit beta-like [Aplysia californica]	Aplysia californica	524889526	0
Eti000866	51.02	50.1	61.4		65	99.04	74.87		56.81	87.41	167.06		35.29	40.35	40.64		0.254218	0.923376	0.496486		0.0713079	0.696524	1.7183		-0.657709	-0.461785	-0.482126		1	0.862461	1		1	1	0.487758		1	0.98974	1		-	-	-		hypothetical protein LOTGIDRAFT_228640 [Lottia gigantea]	Lottia gigantea	556105279	6e-14
Eti000867	141.4	73.05	89.17		46.55	91.79	111.53		72.99	45.88	40.18		31.89	34.01	48.55		-1.13294	-0.0915639	0.166099		-0.472715	-1.13826	-1.24326		-1.70914	-1.61368	-1.13072		1	1	1		1	1	0.981128		0.625181	0.640167	1		Peroxiredoxin-6 OS=Gallus gallus GN=PRDX6 PE=2 SV=3	Q5ZJF4	4e-96		glutathione peroxidase [Aplysia californica]	Aplysia californica	325296989	5e-115
Eti000871	56.19	36.23	42.82		59.46	107.47	90.58		68.83	95.01	117.85		46.32	57.12	44.91		0.388376	1.3039	1.03406		0.610562	1.07987	1.47733		-0.00266986	0.302159	-0.0754665		1	0.623249	1		1	0.974521	0.690847		1	0.989467	1		Protein amalgam OS=Drosophila melanogaster GN=Ama PE=2 SV=2	P15364	8e-19		PREDICTED: lachesin-like isoform X5 [Aplysia californica]	Aplysia californica	524866136	1e-81
Eti000872	8.84	13.14	15.85		89.39	114.02	77.36		62.63	65.59	149.84		70.43	59.12	95.73		2.81837	3.23059	2.64824		2.3166	2.38671	3.66585		2.44345	2.19358	2.85808		0.0299732	0.00221512	0.0509612		0.148999	0.0905779	0.000455656		0.0253721	0.067754	0.00472191		Glutathione S-transferase omega-1 OS=Homo sapiens GN=GSTO1 PE=1 SV=2	P78417	9e-38		PREDICTED: glutathione S-transferase omega-1-like [Aplysia californica]	Aplysia californica	524866272	2e-81
Eti000875	45.95	53.82	58.99		59.88	131.78	87.58		68.73	90.19	75.19		45.81	42.78	57.56		0.170253	1.36933	0.757134		0.380125	0.775792	0.600899		-0.247349	-0.343345	0.0539784		1	0.525145	1		1	1	1		1	0.999543	1		Endothelial differentiation-related factor 1 homolog OS=Xenopus laevis GN=edf1 PE=2 SV=1	Q6GPQ6	2e-57		PREDICTED: endothelial differentiation-related factor 1-like [Aplysia californica]	Aplysia californica	524894128	2e-76
Eti000876	65.67	41.39	44.92		58.87	97.56	81.43		52.94	91.09	178.79		28.67	37.92	37.55		0.205284	0.995344	0.711592		0.0632596	0.850179	1.90948		-0.863785	-0.457648	-0.502793		1	0.817785	1		1	1	0.33785		0.95386	0.98974	1		-	-	-		hypothetical protein LOTGIDRAFT_235911 [Lottia gigantea]	Lottia gigantea	556096589	2e-24
Eti000877	76.29	35.53	45.77		68.35	160.89	85.29		20.08	48.21	228.93		12.67	15.32	18.43		0.366998	1.66394	0.724908		-1.38868	-0.120827	2.21274		-2.09462	-1.81839	-1.58236		1	0.370671	1		1	1	0.17964		0.409701	0.518394	0.704923		Acetylcholine-binding protein OS=Lymnaea stagnalis PE=1 SV=1	P58154	1e-26		PREDICTED: acetylcholine-binding protein-like [Aplysia californica]	Aplysia californica	524901331	1e-24
Eti000878	47.99	76.02	87.26		93.51	62.07	78.68		61.74	51.1	39.41		72.63	44.04	99.87		0.402787	-0.127436	0.192004		-0.184955	-0.454183	-0.741634		0.00712698	-0.712255	0.438402		1	1	1		1	1	1		1	0.945381	1		Heat shock protein 83 OS=Anopheles gambiae GN=Hsp83 PE=3 SV=3	Q7PT10	2e-170		Endoplasmin [Crassostrea gigas]	Crassostrea gigas	405973525	0
Eti000879	76	102.12	88.27		74.72	67.19	64.58		50.77	44.96	97.83		41.11	48.08	58.07		-0.25721	-0.349161	-0.429257		-0.804014	-0.975647	0.23381		-1.15064	-0.922304	-0.680585		1	1	1		1	1	1		0.855997	0.874549	1		-	-	-		hypothetical protein LOTGIDRAFT_236277 [Lottia gigantea]	Lottia gigantea	556095641	0
Eti000881	63.1	71.08	77.4		63.54	116.07	94.69		55.21	54.75	106.05		34.65	32.85	42.97		-0.158914	0.771794	0.455056		-0.350276	-0.35854	0.682032		-1.06484	-1.13947	-0.782197		1	0.926051	1		1	1	1		0.874958	0.791647	1		NADH dehydrogenase [ubiquinone] iron-sulfur protein 8, mitochondrial OS=Macaca fascicularis GN=NDUFS8 PE=2 SV=1	Q60HE3	1e-91		PREDICTED: NADH dehydrogenase [ubiquinone] iron-sulfur protein 8, mitochondrial-like [Aplysia californica]	Aplysia californica	524910538	2e-120
Eti000883	30.84	24.53	28.28		166.75	65.46	57.59		48.13	24.19	74.18		83.51	70.77	137.12		2.57011	1.28234	1.07467		0.788508	-0.199896	1.50397		1.54149	1.30554	2.22892		0.0741214	0.585689	1		1	1	0.602364		0.389792	0.532638	0.067483		Histone acetyltransferase KAT5 OS=Pongo abelii GN=KAT5 PE=2 SV=1	Q5RBG4	0		PREDICTED: histone acetyltransferase KAT5-like isoform X1 [Aplysia californica]	Aplysia californica	524884874	0
Eti000884	67.94	66.76	73.5		62.98	71.91	84.61		64.45	59.19	42.51		74.49	60.44	82.13		-0.14881	0.103647	0.315415		-0.104462	-0.223372	-0.613938		0.062043	-0.236604	0.174909		1	1	1		1	1	1		1	1	1		Probable Bax inhibitor 1 OS=Paralichthys olivaceus GN=tmbim6 PE=2 SV=1	Q9IA79	1e-58		PREDICTED: probable Bax inhibitor 1-like isoform X3 [Aplysia californica]	Aplysia californica	524907618	6e-98
Eti000885	70.79	95.69	87.63		54.04	59.34	66.23		66.73	56.37	50.35		55.25	74.36	73.89		-0.656864	-0.459759	-0.32483		-0.341475	-0.581173	-0.656896		-0.655778	-0.224566	-0.264375		1	1	1		1	1	1		1	1	1		ZAR1-like protein OS=Bos taurus GN=ZAR1L PE=2 SV=3	Q1XFL1	2e-12		hypothetical protein LOTGIDRAFT_235017 [Lottia gigantea]	Lottia gigantea	556098874	1e-16
Eti000887	72.34	82.96	107.91		73.15	56	79		47.7	26.02	55.6		66.93	59.16	83.11		-0.269654	-0.594341	-0.120273		-0.875419	-1.74581	-0.56289		-0.428983	-0.604388	-0.144463		1	1	1		1	0.84999	1		1	0.963031	1		Acyl-CoA-binding protein OS=Homo sapiens GN=DBI PE=1 SV=2	P07108	4e-28		PREDICTED: acyl-CoA-binding protein-like [Aplysia californica]	Aplysia californica	524865830	7e-41
Eti000888	62.85	43.66	56.64		57.84	74.92	68.1		66.31	91.28	60.35		72.55	82	73.11		0.0792874	0.513576	0.352822		0.287373	0.752349	0.242039		0.375002	0.554293	0.358118		1	0.995078	1		1	1	1		1	0.928085	1		Ig-like and fibronectin type-III domain-containing protein C25G4.10 OS=Caenorhabditis elegans GN=C25G4.10 PE=1 SV=4	O18023	1e-14		Ig-like and fibronectin type-III domain-containing protein C25G4.10 [Crassostrea gigas]	Crassostrea gigas	405971283	2e-58
Eti000889	76.01	68.1	56.27		150.61	60.36	58.4		69.18	54.37	71.41		52.35	46.32	43.77		1.16245	-0.0950063	-0.165733		0.0501107	-0.292703	0.187986		-0.393222	-0.567275	-0.679582		1	1	1		1	1	1		1	0.955247	1		-	-	-		PREDICTED: uncharacterized protein LOC101850683 [Aplysia californica]	Aplysia californica	524912422	2e-22
Eti000891	158.2	27.75	38.43		73.07	163.06	112.91		54.85	24.5	93.86		12.73	19.87	26.92		-0.0522532	1.16844	0.613995		-0.45459	-1.61207	0.41095		-2.60308	-1.95801	-1.55055		1	0.844642	1		1	1	1		0.464815	0.659298	0.980989		Tenascin OS=Sus scrofa GN=TNC PE=1 SV=1	Q29116	1e-29		PREDICTED: tenascin-R-like [Aplysia californica]	Aplysia californica	524891393	1e-30
Eti000893	123.82	70.01	94.14		42.41	92.52	82.27		61.81	61.42	74.93		29.09	34.85	35.55		-1.18986	-0.00269864	-0.195611		-0.63525	-0.639709	-0.266644		-1.76459	-1.50093	-1.50285		1	1	1		1	1	1		0.579245	0.663655	0.800478		Calmodulin OS=Lumbricus rubellus PE=2 SV=3	Q9GRJ1	3e-87		predicted protein [Nematostella vectensis]	Nematostella vectensis	156399584	3e-85
Eti000894	73.47	78.47	81.02		62.05	63.22	64.99		67.2	64.13	50.4		65.2	62.25	67.12		-0.332303	-0.243887	-0.22711		-0.206092	-0.269853	-0.530428		-0.292194	-0.356337	-0.278378		1	1	1		1	1	1		1	0.999555	1		Cdc42 homolog OS=Drosophila pseudoobscura pseudoobscura GN=Cdc42 PE=3 SV=1	Q29HY3	1e-104		Cdc42 [Aplysia californica]	Aplysia californica	325297058	7e-105
Eti000895	71.32	62.01	85.5		79.83	83.74	89.16		47.47	63.96	108.82		27.88	32.44	46.69		0.121033	0.251718	0.319166		-0.617222	-0.183187	0.669898		-1.42725	-1.20591	-0.711454		1	1	1		1	1	1		0.698018	0.766949	1		NADH dehydrogenase [ubiquinone] 1 alpha subcomplex subunit 6 OS=Pongo pygmaeus GN=NDUFA6 PE=2 SV=3	Q0MQA3	2e-42		PREDICTED: NADH dehydrogenase [ubiquinone] 1 alpha subcomplex subunit 6-like isoform X2 [Aplysia californica]	Aplysia californica	524874940	7e-68
Eti000897	79.45	69.96	81.67		67.2	84.8	93.26		62.86	59.83	84.03		34.44	35.22	44.95		-0.20617	0.190742	0.304978		-0.291241	-0.358746	0.218396		-1.20095	-1.16639	-0.845144		1	1	1		1	1	1		0.804673	0.768156	1		-	-	-		PREDICTED: uncharacterized protein LOC101858890 [Aplysia californica]	Aplysia californica	524902456	8e-43
Eti000898	50.11	39.57	48.05		74.94	94.2	67.35		68.42	93.93	130.68		35.69	45.07	47.97		0.696946	1.0887	0.58159		0.576833	1.03834	1.60145		-0.40402	-0.064397	-0.00523607		1	0.744536	1		1	0.975943	0.558631		1	1	1		-	-	-		hypothetical protein LOTGIDRAFT_237013 [Lottia gigantea]	Lottia gigantea	556093757	5e-60
Eti000899	53.74	56.37	59.69		50.41	90.86	78.82		60.01	69.8	125.93		39.04	51.57	59.61		-0.175748	0.735673	0.507625		0.086801	0.308522	1.24727		-0.575659	-0.171315	0.00704994		1	0.940158	1		1	1	0.815659		1	1	1		NADH dehydrogenase [ubiquinone] flavoprotein 1, mitochondrial OS=Bos taurus GN=NDUFV1 PE=1 SV=2	P25708	0		PREDICTED: NADH dehydrogenase [ubiquinone] flavoprotein 1, mitochondrial-like [Aplysia californica]	Aplysia californica	524881651	0
Eti000900	149.46	45.07	45.16		96.01	112.86	105.32		28.58	35.82	105.32		28.11	17.59	26.48		0.248264	0.544011	0.42036		-1.48903	-1.1581	0.483808		-1.55422	-2.22778	-1.66831		1	1	1		1	1	1		0.80244	0.516161	0.859382		Myosin heavy chain, striated muscle OS=Argopecten irradians PE=1 SV=1	P24733	0		PREDICTED: myosin heavy chain, muscle-like isoform 3 [Megachile rotundata]	Megachile rotundata	383861537	0
Eti000901	84.33	80.56	97.56		63.06	89.11	84.05		51.53	42.26	85.67		34.53	31.91	50.72		-0.48112	0.0791607	-0.0280649		-0.760968	-1.04342	0.063055		-1.38066	-1.49198	-0.854293		1	1	1		1	1	1		0.743849	0.650166	1		Cytochrome c oxidase subunit 5B, mitochondrial OS=Vulpes vulpes GN=COX5B PE=1 SV=1	Q710D6	7e-15		PREDICTED: cytochrome c oxidase subunit 5B, mitochondrial-like [Aplysia californica]	Aplysia californica	524887834	2e-63
Eti000902	68.01	55.46	62.27		63.04	72.91	63.73		76.25	90.6	101.13		45.53	49.2	46.39		0.0159181	0.287375	0.0704121		0.30169	0.554496	0.80018		-0.48446	-0.369945	-0.485211		1	1	1		1	1	1		1	0.998391	1		Transposon Tf2-11 polyprotein OS=Schizosaccharomyces pombe (strain 972 / ATCC 24843) GN=Tf2-11 PE=3 SV=1	Q9UR07	9e-43		PREDICTED: uncharacterized protein LOC102294560 [Haplochromis burtoni]	Haplochromis burtoni	554880256	1e-148
Eti000903	46.9	58.05	59.01		58.09	134.93	78.98		57.86	72.68	103.86		39.46	37.9	44.99		0.08024	1.35715	0.561596		0.0854043	0.417676	1.02045		-0.508852	-0.564998	-0.348268		1	0.557674	1		1	1	0.923255		1	0.970564	1		Growth hormone-inducible transmembrane protein OS=Homo sapiens GN=GHITM PE=1 SV=2	Q9H3K2	3e-112		PREDICTED: growth hormone-inducible transmembrane protein-like isoform X2 [Aplysia californica]	Aplysia californica	524884358	2e-148
Eti000905	74.08	71.71	85.51		71.68	73.87	70.57		50.22	43.73	79.28		51.32	48.51	71.11		-0.113568	-0.00916854	-0.0985673		-0.616238	-0.811702	0.13347		-0.627395	-0.705583	-0.184496		1	1	1		1	1	1		1	0.934807	1		Proteasome subunit alpha type-2 OS=Xenopus laevis GN=psma2 PE=2 SV=2	P24495	7e-133		PREDICTED: proteasome subunit alpha type-2-like [Aplysia californica]	Aplysia californica	524898449	7e-156
Eti000906	55.17	72.35	72.72		63.72	69.88	66.89		74.02	73.6	66.64		65.13	53.38	55.63		-0.0744561	0.119573	0.0336895		0.152371	0.147744	0.0921853		-0.0744661	-0.358975	-0.330226		1	1	1		1	1	1		1	0.999555	1		WW domain-binding protein 2 OS=Homo sapiens GN=WBP2 PE=1 SV=1	Q969T9	1e-36		PREDICTED: WW domain-binding protein 2-like [Aplysia californica]	Aplysia californica	524871372	4e-91
Eti000907	11.21	343.42	290.35		13.86	7.61	18.6		17.54	17.13	14.67		18.75	17.5	18.36		-3.95575	-4.75936	-3.49284		-3.60615	-3.63825	-3.77166		-3.55267	-3.65059	-3.61155		0.770591	0.224203	1		1	0.708178	0.579934		0.455292	0.419934	0.42319		-	-	-		PREDICTED: RNA-directed DNA polymerase from mobile element jockey-like [Haplochromis burtoni]	Haplochromis burtoni	554886857	1e-30
Eti000910	46.91	48.22	44.49		59.2	100.42	90.65		66.62	72.35	122.58		47.11	44.64	44.15		0.337679	1.16135	0.990645		0.518771	0.641749	1.48968		-0.0231278	-0.0983052	-0.144876		1	0.655342	1		1	1	0.586456		1	1	1		RNA-binding protein PNO1 OS=Danio rerio GN=pno1 PE=2 SV=2	Q6VEU3	4e-93		PREDICTED: RNA-binding protein PNO1-like [Aplysia californica]	Aplysia californica	524891630	1e-131
Eti000911	109.27	133.57	110.73		48.05	67.7	53.69		69.55	76.35	83.97		10.57	13	9.49		-1.30342	-0.747291	-1.10493		-0.759249	-0.62077	-0.396		-3.5197	-3.21811	-3.70373		1	0.993325	1		1	1	1		0.0407491	0.0709574	0.0296679		Maltase 2 OS=Drosophila virilis GN=Mal-B2 PE=3 SV=2	O16099	2e-131		PREDICTED: maltase 1-like [Aplysia californica]	Aplysia californica	524901420	0
Eti000912	24.46	34	48.41		43.58	149.29	143.78		103.41	92.69	102.71		12.62	12.83	13.54		0.283635	2.12173	2.04523		1.54276	1.38837	1.62344		-1.53253	-1.50734	-1.46092		1	0.149072	0.408122		1	0.781834	0.526424		0.618873	0.609942	0.727089		Glycine, glutamate and proline-rich protein OS=Lottia gigantea PE=1 SV=1	B3A0P5	1e-43		hypothetical protein LOTGIDRAFT_110722, partial [Lottia gigantea]	Lottia gigantea	556114351	1e-46
Eti000913	60.05	98.51	82.68		54.96	84.3	39.61		51.78	63.64	170.69		26.45	19.5	28.66		-0.556323	0.121899	-0.990313		-0.631637	-0.330729	1.18085		-1.6433	-2.08048	-1.55535		1	1	1		1	1	0.876764		0.628955	0.415662	0.75127		Alpha-glucosidase YihQ OS=Escherichia coli (strain K12) GN=yihQ PE=3 SV=3	P32138	0		hypothetical protein LOTGIDRAFT_196733 [Lottia gigantea]	Lottia gigantea	556095663	0
Eti000914	74.91	54.77	27.53		51.91	99.42	75.33		52.59	67.89	178.53		28.17	32.11	37.01		-0.0272493	0.972168	0.548429		0.00191965	0.374573	1.85699		-0.940839	-0.749294	-0.574964		1	0.869606	1		1	1	0.479087		0.961155	0.945975	1		CD109 antigen OS=Homo sapiens GN=CD109 PE=1 SV=2	Q6YHK3	0		thioester-containing protein, putative [Ixodes scapularis]	Ixodes scapularis	241625783	0
Eti000915	80.15	101.12	101.23		69.99	48.3	50.95		76.82	58.17	38.28		54.61	46.25	53.55		-0.43605	-0.910022	-0.855714		-0.29071	-0.68837	-1.2043		-0.82544	-1.06242	-0.881713		1	0.963767	1		1	1	0.977118		0.969905	0.827719	1		Radixin OS=Mus musculus GN=Rdx PE=1 SV=3	P26043	0		ezrin/radixin/moesin [Aplysia californica]	Aplysia californica	325296743	0
Eti000917	60.78	61.58	60.58		60.12	87.67	63.67		60.36	70.2	60.71		59.57	63.99	69.48		-0.0297485	0.576003	0.0914759		-0.0129605	0.208602	0.0864144		-0.0743266	0.0315777	0.119828		1	0.98906	1		1	1	1		1	1	1		Contactin OS=Drosophila melanogaster GN=Cont PE=1 SV=2	Q9VN14	6e-158		PREDICTED: contactin-like [Aplysia californica]	Aplysia californica	524878560	0
Eti000918	73.44	50.46	57.92		73.5	110.55	95.44		55.93	46.37	132.97		27.73	24.07	30.16		0.267318	0.917903	0.682572		-0.115576	-0.382186	1.22468		-1.17013	-1.37087	-1.07652		1	0.865245	1		1	1	0.840249		0.85104	0.70318	1		Cytochrome b-c1 complex subunit 6, mitochondrial OS=Rattus norvegicus GN=Uqcrh PE=3 SV=1	Q5M9I5	8e-12		PREDICTED: cytochrome b-c1 complex subunit 6, mitochondrial-like [Aplysia californica]	Aplysia californica	524910274	9e-26
Eti000921	57.92	54.45	60.77		65	53.91	57.78		61.73	65.22	48.33		92.05	83.51	76.95		0.162496	-0.0461328	0.0309941		0.0991585	0.182188	-0.162993		0.633377	0.495528	0.34668		1	1	1		1	1	1		0.963003	0.942672	1		MAP kinase-activated protein kinase 2 OS=Mus musculus GN=Mapkapk2 PE=1 SV=2	P49138	6e-148		PREDICTED: MAP kinase-activated protein kinase 2-like [Aplysia californica]	Aplysia californica	524908892	0
Eti000922	110.07	72.25	72.4		57.94	99.5	105.72		63.62	47.26	38.83		33.92	41.35	32.86		-0.563142	0.27876	0.342938		-0.417187	-0.841592	-1.03802		-1.36651	-1.0778	-1.44009		1	1	1		1	1	1		0.735852	0.815065	0.78839		-	-	-		PREDICTED: uncharacterized protein LOC101852775 [Aplysia californica]	Aplysia californica	524890295	4e-11
Eti000923	78.05	53.41	48.03		56.8	107.84	93.86		54.68	73.5	93.08		38.43	39.93	38.1		-0.0872622	0.899384	0.675959		-0.131327	0.299834	0.727398		-0.682093	-0.624077	-0.722572		1	0.874817	1		1	1	1		1	0.95861	1		BET1-like protein OS=Pongo abelii GN=BET1L PE=3 SV=1	Q5RBX2	7e-17		BET1-like protein [Crassostrea gigas]	Crassostrea gigas	405965682	9e-24
Eti000924	50.42	48.86	50.61		54.24	94.73	74.17		57.45	77.25	110.31		48.06	55.43	54.09		0.109294	0.974889	0.59902		0.203337	0.634185	1.23543		-0.0963599	0.112113	0.0458677		1	0.82809	1		1	1	0.8254		1	1	1		WD repeat-containing protein 3 OS=Homo sapiens GN=WDR3 PE=1 SV=1	Q9UNX4	0		PREDICTED: WD repeat-containing protein 3-like [Aplysia californica]	Aplysia californica	524885813	0
Eti000925	16.91	45.14	79.44		57.58	88.32	28.66		46.32	76.82	60.9		101.02	56.95	116.56		0.285082	0.962862	-0.68301		-0.0169963	0.715878	0.468044		1.06539	0.241002	1.24347		1	0.903227	1		1	1	1		0.82962	0.998215	0.833195		Protocadherin beta-11 OS=Pan troglodytes GN=PCDHB11 PE=3 SV=1	Q5DRD8	2e-67		PREDICTED: protocadherin alpha-6-like [Danio rerio]	Danio rerio	528499131	6e-70
Eti000926	78.28	63.25	69.1		71.98	69.11	66		67.76	72.1	66.45		40.97	56.87	52.52		0.0260069	0.028166	-0.0613907		-0.0501794	0.0435212	0.0130838		-0.81858	-0.342728	-0.487868		1	1	1		1	1	1		0.963004	1	1		Gliomedin OS=Homo sapiens GN=GLDN PE=2 SV=1	Q6ZMI3	4e-20		PREDICTED: gliomedin-like [Aplysia californica]	Aplysia californica	524874532	1e-85
Eti000927	52.56	67.49	57.99		67.25	75.98	67.82		60.34	58.16	53.05		72.7	75.04	64.41		0.171949	0.40942	0.222511		0.0262729	-0.023188	-0.0679632		0.252746	0.301192	0.0500345		1	1	1		1	1	1		1	0.989467	1		Prosaposin OS=Bos taurus GN=PSAP PE=1 SV=3	P26779	5e-40		PREDICTED: uncharacterized protein LOC101860584 [Aplysia californica]	Aplysia californica	524890899	0
Eti000928	0.26	315.33	198.18		23.29	0.52	27.22		60.79	29.84	99.75		7.88	8.87	0.61		-2.87965	-8.29999	-2.61607		-1.48579	-2.50986	-0.678718		-4.475	-4.30291	-8.18947		1	0.192017	1		1	1	1		0.618802	0.624848	0.160041		Endonuclease G, mitochondrial OS=Mus musculus GN=Endog PE=2 SV=1	O08600	4e-42		PREDICTED: endonuclease G, mitochondrial-like [Aplysia californica]	Aplysia californica	524872127	0
Eti000929	41.93	42.8	50.43		80.69	89.65	72.21		55.35	78.22	207.39		14.89	18.72	19.99		0.832241	1.0452	0.710486		0.299486	0.801263	2.29538		-1.63843	-1.30535	-1.23767		1	0.690859	1		1	1	0.0736468		0.378022	0.565488	0.680569		Tubulin alpha-3 chain OS=Drosophila melanogaster GN=alphaTub84D PE=2 SV=1	P06605	2e-104		tubulin subunit alpha, partial [Schistosoma mansoni]	Schistosoma mansoni	256068342	5e-105
Eti000930	68.65	68.67	86.5		62.77	63.9	81.65		60.32	43.41	101.84		42.36	42.12	49.24		-0.257685	-0.171024	0.159974		-0.303407	-0.774131	0.543039		-0.856254	-0.861476	-0.666793		1	1	1		1	1	1		0.954175	0.889652	1		-	-	-		PREDICTED: cytochrome b-c1 complex subunit 9-like [Aplysia californica]	Aplysia californica	524881143	8e-25
Eti000931	77.53	53.2	81.94		33.09	89.96	65.95		73.62	82.84	79.5		32.14	60.35	40.85		-1.10826	0.395403	-0.0753868		0.0564942	0.230906	0.25772		-1.18127	-0.26965	-0.863205		1	1	1		1	1	1		0.851294	1	1		Lipoma HMGIC fusion partner-like 3 protein OS=Danio rerio GN=lhfpl3 PE=2 SV=1	Q6DHB5	6e-55		hypothetical protein LOTGIDRAFT_179707 [Lottia gigantea]	Lottia gigantea	556094943	8e-63
Eti000932	51.96	48.83	56.85		61.78	65.02	66.05		64.77	75.25	55.13		75.38	77.39	72.51		0.224359	0.359663	0.358866		0.303748	0.523968	0.162149		0.480202	0.520767	0.396391		1	1	1		1	1	1		1	0.935184	1		Tumor protein p63-regulated gene 1-like protein OS=Homo sapiens GN=TPRG1L PE=1 SV=1	Q5T0D9	5e-34		PREDICTED: tumor protein p63-regulated gene 1 protein-like [Aplysia californica]	Aplysia californica	524884297	4e-95
Eti000933	61.59	62.02	57.36		61.32	63.82	66.96		69.01	65.38	54.6		71.78	64.04	72.98		0.0136981	0.13262	0.179797		0.195335	0.12099	-0.0512836		0.209866	0.0478531	0.205883		1	1	1		1	1	1		1	1	1		Methylsterol monooxygenase 1 OS=Sus scrofa GN=MSMO1 PE=2 SV=1	Q6UGB2	1e-133		PREDICTED: methylsterol monooxygenase 1-like [Aplysia californica]	Aplysia californica	524888159	1e-154
Eti000935	44.44	54.32	54.57		67.08	71.52	59.86		76.23	86.09	65.09		69.93	63.85	56.44		0.384212	0.537907	0.258221		0.579464	0.758669	0.442569		0.412877	0.284282	0.0754326		1	0.993816	1		1	1	1		1	0.990775	1		Eukaryotic translation initiation factor 4 gamma 2 OS=Mus musculus GN=Eif4g2 PE=1 SV=2	Q62448	2e-111		PREDICTED: eukaryotic translation initiation factor 4 gamma 2-like [Aplysia californica]	Aplysia californica	524908684	2e-167
Eti000937	45.24	47.84	45.83		72.78	125.09	90.8		62.86	69.77	104.72		32.93	34.2	36.76		0.643375	1.48616	1.00088		0.442855	0.597376	1.27047		-0.531772	-0.4746	-0.401079		1	0.452534	1		1	1	0.788859		1	0.987157	1		Heterogeneous nuclear ribonucleoprotein H OS=Mus musculus GN=Hnrnph1 PE=1 SV=3	O35737	6e-71		PREDICTED: heterogeneous nuclear ribonucleoprotein H-like [Aplysia californica]	Aplysia californica	524872436	3e-99
Eti000940	35.44	45.18	46.64		80.68	72.81	61.5		45.15	53.62	122.8		64.56	63.94	71.56		0.919445	0.833199	0.566061		0.0931298	0.344743	1.62792		0.566775	0.555392	0.687096		1	0.889744	1		1	1	0.51046		0.97675	0.921762	1		Density-regulated protein OS=Bos taurus GN=DENR PE=2 SV=1	Q2HJ47	2e-40		PREDICTED: density-regulated protein-like [Aplysia californica]	Aplysia californica	524893811	1e-73
Eti000941	68.94	75.95	98.09		63.66	74.22	80.74		43.18	39.4	100.81		35.24	32.46	50.74		-0.355259	-0.0717496	0.0260408		-0.903831	-1.03238	0.409982		-1.23936	-1.35509	-0.741624		1	1	1		1	1	1		0.784728	0.679258	1		NADH dehydrogenase [ubiquinone] 1 beta subcomplex subunit 2, mitochondrial OS=Mus musculus GN=Ndufb2 PE=3 SV=1	Q9CPU2	3e-12		PREDICTED: NADH dehydrogenase [ubiquinone] 1 beta subcomplex subunit 2, mitochondrial-like isoform X2 [Aplysia californica]	Aplysia californica	524882132	1e-35
Eti000942	114.56	30.33	27.9		76.76	158.43	99.52		35	37.01	111.96		14.55	27.79	27.89		0.396635	1.50436	0.809766		-0.725691	-0.639933	1.04295		-2.03343	-1.09707	-1.122		1	0.63169	1		1	1	0.981321		0.623357	0.890007	1		-	-	-		hypothetical protein CGI_10019787 [Crassostrea gigas]	Crassostrea gigas	405964935	8e-98
Eti000943	62.1	31.4	50.63		100.88	100.57	80.89		62.73	89.79	135.11		12.33	14.12	21.14		1.05866	1.11585	0.778589		0.38505	0.906649	1.58224		-2.00494	-1.805	-1.25375		1	0.746403	1		1	1	0.601477		0.432571	0.514185	0.927969		Selenoprotein Pb OS=Danio rerio GN=sepp1b PE=2 SV=3	Q98SV0	1e-19		PREDICTED: LOW QUALITY PROTEIN: selenoprotein Pb-like [Pelodiscus sinensis]	Pelodiscus sinensis	558135634	2e-19
Eti000944	61.02	73.86	79.33		56.29	67	68.59		71.59	58.07	85.62		40.64	41.05	55.14		-0.350876	-0.0384072	-0.0272587		0.00701828	-0.291221	0.356472		-0.851837	-0.834809	-0.439889		1	1	1		1	1	1		0.959009	0.897401	1		-	-	-		PREDICTED: uncharacterized protein LOC101846415 [Aplysia californica]	Aplysia californica	524875007	1e-10
Eti000945	29.38	42.1	45.79		103.05	82.03	65.24		55.53	33.07	50.75		83.9	60.6	105.54		1.39121	1.12337	0.770025		0.51023	-0.233752	0.471402		1.06341	0.596642	1.36631		1	0.734541	1		1	1	1		0.746589	0.911761	0.557049		-	-	-		PREDICTED: uncharacterized protein LOC101862225 [Aplysia californica]	Aplysia californica	524912355	1e-92
Eti000947	54.66	43.81	48.81		69.45	79.92	55.06		85.2	75.57	182.74		17.46	19.74	22.32		0.489621	0.755625	0.193388		0.79652	0.627555	1.98793		-1.53226	-1.34971	-1.20911		1	0.846705	1		1	1	0.088094		0.412642	0.517717	0.675699		Tubulin alpha-1 chain (Fragment) OS=Gallus gallus PE=1 SV=1	P02552	7e-64		PREDICTED: tubulin alpha-3 chain-like [Ochotona princeps]	Ochotona princeps	504183520	4e-66
Eti000948	42.02	137.82	175.99		36.76	21.22	36.09		43.31	83.53	60.04		41.13	38.62	37.83		-1.69333	-2.4257	-1.68179		-1.44514	-0.494617	-0.883103		-1.56244	-1.65074	-1.71117		1	0.432927	1		1	1	1		0.777715	0.695539	0.808951		-	-	-		hypothetical protein CGI_10017781 [Crassostrea gigas]	Crassostrea gigas	405959801	1e-59
Eti000949	52.41	79.97	73.43		56.7	50.1	36.91		55.95	54.12	81		63.46	69.56	79.59		-0.282557	-0.399646	-0.863233		-0.290824	-0.335126	0.334281		-0.151369	-0.0162777	0.147173		1	1	1		1	1	1		1	1	1		Nucleolin OS=Xenopus laevis GN=ncl PE=2 SV=3	P20397	7e-45		PREDICTED: nucleolin-like [Aplysia californica]	Aplysia californica	524883770	7e-102
Eti000950	61.74	83.07	83.75		59.72	43.76	50.13		97.02	62.98	55.92		51.45	48.3	54.46		-0.358866	-0.746513	-0.572954		0.351981	-0.267812	-0.35148		-0.605403	-0.693763	-0.551332		1	0.99415	1		1	1	1		1	0.945975	1		UDP-glucose 4-epimerase OS=Homo sapiens GN=GALE PE=1 SV=2	Q14376	4e-155		PREDICTED: UDP-glucose 4-epimerase-like isoform X5 [Aplysia californica]	Aplysia californica	524866597	0
Eti000951	57.68	65.2	68.08		56.38	55.58	49.38		67.76	81.38	47.13		65.03	67.39	70.83		-0.183526	-0.142677	-0.336322		0.0931461	0.360783	-0.339605		-0.00876671	0.0456518	0.0866974		1	1	1		1	1	1		1	1	1		Basic leucine zipper and W2 domain-containing protein 1 OS=Gallus gallus GN=BZW1 PE=2 SV=1	Q5ZLT7	5e-139		PREDICTED: basic leucine zipper and W2 domain-containing protein 1-like [Aplysia californica]	Aplysia californica	524888334	0
Eti000953	73.16	63.86	74.37		64.47	47.8	64.1		67.21	58.46	42.38		61.71	64.45	68.29		-0.137732	-0.507954	-0.107571		-0.066429	-0.263814	-0.640514		-0.2319	-0.166391	-0.113758		1	1	1		1	1	1		1	1	1		-	-	-		PREDICTED: histone-lysine N-methyltransferase SETMAR-like [Hydra vulgaris]	Hydra vulgaris	449684077	1e-15
Eti000957	49	57.24	54.8		57.74	54.56	51.52		57.88	61.09	48.6		86.52	80.75	85.72		0.0964488	0.076353	-0.029187		0.111123	0.192896	-0.0500256		0.64883	0.551924	0.607256		1	1	1		1	1	1		0.957331	0.928624	1		Tribbles homolog 2 OS=Homo sapiens GN=TRIB2 PE=2 SV=1	Q92519	8e-85		PREDICTED: tribbles homolog 2-like [Aplysia californica]	Aplysia californica	524889889	1e-155
Eti000958	65	67.56	80.81		56.23	70.14	80.84		60.84	53.49	66.23		48.5	44.28	51.48		-0.347166	0.0329913	0.214884		-0.222556	-0.404565	-0.00893278		-0.5919	-0.720145	-0.533884		1	1	1		1	1	1		1	0.935184	1		17-beta-hydroxysteroid dehydrogenase 14 OS=Bos taurus GN=HSD17B14 PE=2 SV=1	Q9MYP6	2e-71		17-beta-hydroxysteroid dehydrogenase 14 [Crassostrea gigas]	Crassostrea gigas	405967885	2e-92
Eti000959	46.24	82.31	96.15		71.64	61.9	48.84		50.31	41.12	46.25		61.42	52.11	86.9		-0.0699815	-0.219953	-0.584385		-0.568725	-0.856247	-0.59894		-0.323116	-0.557752	0.14915		1	1	1		1	1	1		1	0.979662	1		60 kDa heat shock protein, mitochondrial OS=Gallus gallus GN=HSPD1 PE=1 SV=1	Q5ZL72	0		PREDICTED: 60 kDa heat shock protein, mitochondrial-like [Aplysia californica]	Aplysia californica	524881471	0
Eti000960	44.59	79.1	114.02		47.84	51.64	46.64		82.21	73.13	34.47		61.16	58.21	50.69		-0.732591	-0.561529	-0.73143		0.0597269	-0.105916	-1.10392		-0.409377	-0.478339	-0.708728		1	1	1		1	1	1		1	0.9914	1		-	-	-		PREDICTED: uncharacterized protein LOC100897326 [Metaseiulus occidentalis]	Metaseiulus occidentalis	391327896	3e-27
Eti000961	83.38	55.44	66.58		75.98	46.57	58.18		40.51	55.77	88.17		63.52	54	52.84		0.139181	-0.505507	-0.207432		-0.756633	-0.291685	0.455925		-0.149945	-0.381588	-0.443285		1	1	1		1	1	1		1	0.998338	1		RIMS-binding protein 2 OS=Homo sapiens GN=RIMBP2 PE=1 SV=3	O15034	1e-10		PREDICTED: golgin subfamily B member 1-like [Aplysia californica]	Aplysia californica	524878081	0
Eti000962	24.46	28.14	43.92		30.68	109.94	18.88		29.42	48.3	22.64		140	124.75	118.51		-0.0751921	1.82717	-0.737346		-0.124369	0.594738	-0.41155		2.08401	1.92029	1.81556		1	0.257187	1		1	1	1		0.130026	0.196176	0.232718		-	-	-		PREDICTED: uncharacterized protein LOC101157745 [Oryzias latipes]	Oryzias latipes	432942201	3e-41
Eti000963	69.89	59.5	72.87		50.55	85.74	91.01		60.94	52.06	76.47		36.22	42.51	41.52		-0.423887	0.398623	0.462413		-0.143819	-0.366765	0.274521		-0.936866	-0.702669	-0.767604		1	1	1		1	1	1		0.925912	0.936027	1		Probable NADH dehydrogenase [ubiquinone] 1 alpha subcomplex subunit 12 OS=Caenorhabditis elegans GN=Y94H6A.8 PE=3 SV=2	Q9N2W7	2e-34		PREDICTED: probable NADH dehydrogenase [ubiquinone] 1 alpha subcomplex subunit 12-like [Aplysia californica]	Aplysia californica	524870945	1e-70
Eti000964	219.99	188.77	169.44		4.56	14.92	10.37		26.97	45.57	43.29		4.38	4.78	5.56		-5.41012	-3.64068	-4.18786		-2.83675	-2.07597	-2.06259		-5.50022	-5.37036	-5.18549		0.0052877	0.0630227	0.0578002		0.472708	0.708178	0.646117		0.000668699	0.000813103	0.00123625		Aquaporin-10 OS=Homo sapiens GN=AQP10 PE=2 SV=2	Q96PS8	3e-64		Aquaporin-9 [Crassostrea gigas]	Crassostrea gigas	405966058	1e-72
Eti000965	55.47	70.62	89.81		61.21	60.15	75.34		59.79	49.3	74.6		41.5	43.07	56.77		-0.240216	-0.204531	0.0974766		-0.262968	-0.537858	0.147343		-0.832253	-0.775844	-0.408495		1	1	1		1	1	1		0.967581	0.922425	1		Protein wos2 OS=Schizosaccharomyces pombe (strain 972 / ATCC 24843) GN=wos2 PE=2 SV=1	Q11118	7e-19		PREDICTED: uncharacterized protein ZC395.10-like isoform X1 [Aplysia californica]	Aplysia californica	524884410	3e-46
Eti000966	43.12	57.84	54.2		50.8	78.58	43.64		62.6	56.48	153.46		44.29	39.55	52.15		-0.0337728	0.656842	-0.214688		0.278422	0.133773	1.66343		-0.263183	-0.423704	-0.055491		1	0.971507	1		1	1	0.524611		1	0.993526	1		Solute carrier family 13 member 2 OS=Oryctolagus cuniculus GN=SLC13A2 PE=2 SV=1	Q28615	1e-117		hypothetical protein LOTGIDRAFT_227796 [Lottia gigantea]	Lottia gigantea	556116446	2e-152
Eti000967	66.45	72.71	74.02		75.17	91.33	89.45		35.19	28.14	112.17		23.84	28.93	38.88		0.0726373	0.414799	0.361774		-1.01166	-1.33046	0.752091		-1.61506	-1.33369	-0.937873		1	1	1		1	0.997353	1		0.623973	0.717576	1		Sodium-coupled monocarboxylate transporter 1 OS=Danio rerio GN=slc5a8 PE=1 SV=1	Q3ZMH1	1e-79		PREDICTED: sodium-coupled monocarboxylate transporter 2-like [Aplysia californica]	Aplysia californica	524871924	6e-112
Eti000970	68.06	62.35	51.72		53.27	68.05	45.59		66.35	71.83	34.88		69.18	78.32	65.43		-0.199682	0.215493	-0.3851		0.128094	0.246598	-0.707708		0.14647	0.328181	0.0380518		1	1	1		1	1	1		1	0.986146	1		Probable RNA-directed DNA polymerase from transposon BS OS=Drosophila melanogaster GN=RTase PE=2 SV=1	Q95SX7	4e-20		PREDICTED: RNA-directed DNA polymerase from mobile element jockey-like [Aplysia californica]	Aplysia californica	524877821	1e-33
Eti000971	22.43	72.06	35.75		87.4	88.78	82.02		69.96	74.41	110.67		41.2	24.53	23.47		1.00335	1.08678	0.950049		0.691761	0.783868	1.44629		-0.11402	-0.858969	-0.954486		1	0.806905	1		1	1	0.751809		1	0.915353	1		-	-	-		PREDICTED: nuclear protein 1-like isoform X1 [Aplysia californica]	Aplysia californica	524901657	8e-27
Eti000975	66.95	46.73	53.99		75.67	82.75	80.37		64.66	59.61	66.33		43.54	37.42	51.09		0.426283	0.616991	0.551836		0.210743	0.0975694	0.338392		-0.401946	-0.617636	-0.19915		1	0.984026	1		1	1	1		1	0.963031	1		Kyphoscoliosis peptidase OS=Homo sapiens GN=KY PE=1 SV=2	Q8NBH2	1e-41		PREDICTED: uncharacterized protein LOC101849429 isoform X3 [Aplysia californica]	Aplysia californica	524916605	0
Eti000977	77.97	79.83	83.49		74.64	53.71	44.16		72.18	56.35	31.29		65.37	43.29	46.15		-0.116905	-0.530369	-0.835643		-0.154173	-0.507539	-1.26876		-0.339064	-0.93099	-0.869518		1	1	1		1	1	0.950684		1	0.866879	1		Perilipin-2 OS=Bos taurus GN=PLIN2 PE=2 SV=1	Q9TUM6	9e-19		PREDICTED: perilipin-2-like isoform X2 [Aplysia californica]	Aplysia californica	524896298	3e-112
Eti000979	59.06	78.63	82.72		51.46	63.49	63.99		63.98	53.57	43.94		57.5	47.51	60.67		-0.521655	-0.157123	-0.168352		-0.195962	-0.448636	-0.646587		-0.392403	-0.664976	-0.343057		1	1	1		1	1	1		1	0.951288	1		Bactericidal permeability-increasing protein OS=Homo sapiens GN=BPI PE=1 SV=4	P17213	1e-59		PREDICTED: bactericidal permeability-increasing protein-like isoform X2 [Aplysia californica]	Aplysia californica	524915140	4e-141
Eti000980	58.81	62.69	61.76		56.38	56.83	50.64		63.19	69.33	51.24		64.86	64.22	66.28		-0.124649	-0.0517557	-0.240629		0.0511112	0.188567	-0.160543		0.0462705	0.0348735	0.0495722		1	1	1		1	1	1		1	1	1		Selenoprotein T OS=Xenopus tropicalis GN=selt PE=2 SV=3	Q6PBD1	3e-45		PREDICTED: selenoprotein T1b-like [Aplysia californica]	Aplysia californica	524900638	4e-71
Eti000981	33.58	32.15	34.81		52.23	56.08	44.68		112.87	86.27	61.38		75.25	73.82	61.85		0.631275	0.7954	0.444472		1.75407	1.37021	0.966241		1.12671	1.10198	0.816157		1	0.910251	1		0.682783	0.794142	0.937264		0.675833	0.661091	1		E3 ubiquitin-protein ligase NEURL1 OS=Homo sapiens GN=NEURL1 PE=2 SV=1	O76050	8e-12		PREDICTED: uncharacterized protein LOC101846543 [Aplysia californica]	Aplysia californica	524864709	1e-98
Eti000982	17.77	109.14	135.7		26.49	28.16	73.93		106.79	68.33	89.07		19.78	24.2	24.43		-1.72613	-1.57704	-0.207335		0.296267	-0.34538	0.125658		-2.17919	-1.88528	-1.90256		1	0.865245	1		1	1	1		0.619833	0.685862	0.826748		Tenascin-R OS=Mus musculus GN=Tnr PE=1 SV=2	Q8BYI9	5e-50		hypothetical protein BRAFLDRAFT_86503 [Branchiostoma floridae]	Branchiostoma floridae	260828911	2e-49
Eti000983	62.14	110.76	90.83		43.66	85.98	67.23		52.05	31.3	78.24		29.06	23.69	47.1		-1.01634	0.0222236	-0.355286		-0.75234	-1.48266	-0.0727114		-1.63539	-1.92708	-0.966975		1	1	1		1	0.946674	1		0.595797	0.43971	1		-	-	-		PREDICTED: uncharacterized protein LOC101858175 [Aplysia californica]	Aplysia californica	524878478	9e-58
Eti000984	55.55	84.21	85.54		32.4	29.5	31.03		58.68	53.44	50.96		77.53	80.46	81.78		-1.21978	-1.29457	-1.24381		-0.351868	-0.483193	-0.464123		0.00743839	0.0637645	0.0563044		1	0.822418	1		1	1	1		1	1	1		Serine/arginine-rich splicing factor RS2Z32 OS=Arabidopsis thaliana GN=RS2Z32 PE=1 SV=1	Q9FYB7	1e-17		PREDICTED: serine/arginine-rich splicing factor 4-like [Aplysia californica]	Aplysia californica	524894442	4e-53
Eti000985	70.45	57.61	57.27		49.94	52.97	45.08		49.54	51.04	70		75.51	79.41	61.21		-0.317263	-0.170671	-0.426446		-0.317835	-0.270574	0.271994		0.248052	0.323402	-0.0827746		1	1	1		1	1	1		1	0.986177	1		Solute carrier organic anion transporter family member 3A1 OS=Homo sapiens GN=SLCO3A1 PE=1 SV=3	Q9UIG8	1e-44		PREDICTED: probable beta-D-xylosidase 7-like [Aplysia californica]	Aplysia californica	524917127	7e-64
Eti000986	36.25	46.91	58.13		49.69	65.43	57.77		82.28	73.81	77.46		54.55	66.14	50.23		0.0705562	0.529045	0.326582		0.809461	0.656357	0.813372		0.174063	0.45472	0.027149		1	0.994737	1		1	1	1		1	0.95588	1		Protein toll OS=Drosophila melanogaster GN=Tl PE=1 SV=1	P08953	3e-11		PREDICTED: uncharacterized protein LOC101856027 [Aplysia californica]	Aplysia californica	524885991	1e-46
Eti000987	72.72	76.37	66.9		93.73	86.46	41.71		55.34	35.17	56.07		49.96	32.07	51.87		0.370689	0.316305	-0.75852		-0.378415	-1.02859	-0.267347		-0.568	-1.2055	-0.54193		1	1	1		1	1	1		1	0.758785	1		Ornithine decarboxylase antizyme 1 OS=Xenopus laevis GN=oaz1 PE=2 SV=2	P55814	2e-28		Ornithine decarboxylase antizyme 1 [Crassostrea gigas]	Crassostrea gigas	405967037	1e-35
Eti000988	44.23	160.03	97.19		31.05	28.67	31.06		26.51	36.85	64.62		63.47	71.38	62.96		-1.69953	-1.75243	-1.66057		-1.91773	-1.43945	-0.539418		-0.700657	-0.528573	-0.740508		1	0.676	1		1	1	1		1	0.98915	1		Macrophage mannose receptor 1 OS=Homo sapiens GN=MRC1 PE=1 SV=1	P22897	2e-22		PREDICTED: macrophage mannose receptor 1-like [Aplysia californica]	Aplysia californica	524881964	6e-32
Eti000989	54.35	76.11	76.92		42.67	50.68	66.42		65.16	64.12	46.4		40.73	65.91	68.39		-0.703295	-0.394034	-0.0267529		-0.0817437	-0.101421	-0.480836		-0.801857	-0.104728	-0.0824674		1	1	1		1	1	1		0.978455	1	1		Heme-binding protein 2 OS=Homo sapiens GN=HEBP2 PE=1 SV=1	Q9Y5Z4	3e-31		Heme-binding protein 2 [Crassostrea gigas]	Crassostrea gigas	405956174	1e-52
Eti000990	44.82	33.54	36.8		71.28	103.76	69.02		51.27	69.21	170.88		19.09	20.75	26.73		0.882095	1.48525	0.874026		0.417731	0.854857	2.24557		-1.04957	-0.926679	-0.591939		1	0.467037	1		1	1	0.140362		0.884625	0.869425	1		Ferric-chelate reductase 1 OS=Homo sapiens GN=FRRS1 PE=2 SV=2	Q6ZNA5	5e-48		PREDICTED: putative ferric-chelate reductase 1 homolog [Aplysia californica]	Aplysia californica	524867379	2e-168
Eti000991	78.87	67.99	78.99		66.33	57.77	61.39		63.53	54.98	38.79		52.55	40.08	55.65		-0.192064	-0.330118	-0.26542		-0.243113	-0.447507	-0.864146		-0.559092	-0.947232	-0.50433		1	1	1		1	1	1		1	0.865404	1		Ras-related protein Rap-1b OS=Xenopus tropicalis GN=rap1b PE=2 SV=1	Q640R7	9e-85		small G-protein [Aplysia californica]	Aplysia californica	325296883	5e-90
Eti000993	70.25	56.24	40.9		75.24	102.95	112.53		11.72	30.62	137.26		24.03	16.36	36.35		0.419448	0.9336	1.03835		-2.25186	-0.862701	1.38872		-1.25836	-1.81001	-0.689239		1	0.849209	1		0.769458	1	0.722853		0.78418	0.485182	1		-	-	-		PREDICTED: macrophage mannose receptor 1-like [Aplysia californica]	Aplysia californica	524872182	2e-20
Eti000994	76.88	69.95	70.54		50.89	89.21	69.81		47.87	49.07	71.59		35.13	39.64	42.53		-0.519435	0.351689	-0.0249734		-0.597019	-0.557238	0.0748741		-1.08517	-0.908448	-0.837666		1	1	1		1	1	1		0.874958	0.877357	1		Dihydrolipoyl dehydrogenase, mitochondrial OS=Rattus norvegicus GN=Dld PE=1 SV=1	Q6P6R2	0		PREDICTED: dihydrolipoyl dehydrogenase, mitochondrial-like [Aplysia californica]	Aplysia californica	524878388	0
Eti000995	49.02	63.49	58.72		59.28	60.57	49.93		74.44	62.05	57.32		63.59	61.83	52.73		0.046409	0.13873	-0.162892		0.385854	0.126671	0.100054		0.116263	0.0783445	-0.182181		1	1	1		1	1	1		1	1	1		Lysosomal aspartic protease OS=Aedes aegypti GN=AAEL006169 PE=1 SV=2	Q03168	6e-153		PREDICTED: lysosomal aspartic protease-like [Aplysia californica]	Aplysia californica	524896784	0
Eti000997	1.27	280.81	185.16		17.73	1.84	36.92		51.69	31.3	96.58		3.79	3.81	0.78		-3.13629	-6.34814	-2.04033		-1.58277	-2.3032	-0.588167		-5.39562	-5.38704	-7.70566		1	0.224181	1		1	1	1		0.334135	0.327982	0.100243		Tubulin alpha-3 chain (Fragment) OS=Gallus gallus PE=3 SV=1	P09642	2e-49		PREDICTED: tubulin alpha chain-like [Aplysia californica]	Aplysia californica	524868474	1e-54
Eti000999	61.95	63.95	68.2		52.42	50.82	54.49		60.47	65.12	45.26		69.84	60.45	58.42		-0.31241	-0.295851	-0.218125		-0.0954803	0.0153176	-0.422393		0.0701841	-0.135464	-0.215365		1	1	1		1	1	1		1	1	1		Vacuolar protein sorting-associated protein 4A OS=Homo sapiens GN=VPS4A PE=1 SV=1	Q9UN37	0		PREDICTED: vacuolar protein sorting-associated protein 4B-like [Aplysia californica]	Aplysia californica	524886026	0
Eti001000	60.81	72.99	84.52		49.6	46.44	51.03		69.27	54.06	38.54		66.27	56.5	61.01		-0.560407	-0.593875	-0.480807		-0.0676595	-0.421342	-0.822771		-0.173624	-0.401035	-0.321109		1	1	1		1	1	1		1	0.995627	1		Ras-related protein Rab-9B OS=Mus musculus GN=Rab9b PE=2 SV=1	Q8BHH2	4e-67		PREDICTED: ras-related protein Rab-9B-like isoform X2 [Aplysia californica]	Aplysia californica	524912375	2e-96
Eti001001	25.23	59.67	42.53		40.06	84.47	66.63		40.41	68.4	167.63		32.4	41.18	42.18		-0.0906979	1.04654	0.681648		-0.0678819	0.694556	2.07645		-0.429269	-0.0802225	-0.0764996		1	0.80949	1		1	1	0.267283		1	1	1		Pancreatic lipase-related protein 2 OS=Rattus norvegicus GN=Pnliprp2 PE=1 SV=1	P54318	3e-54		PREDICTED: inactive pancreatic lipase-related protein 1-like [Aplysia californica]	Aplysia californica	524884707	6e-70
Eti001002	0.04	310.57	182.41		6.06	3.5	36.56		57.33	4.72	96.42		4.02	4.71	3.98		-4.76203	-5.49332	-2.13068		-1.51082	-5.11029	-0.66824		-5.3866	-5.15523	-5.43119		1	0.605817	1		1	0.906185	1		0.591061	0.600721	0.620441		Temptin OS=Aplysia californica PE=1 SV=1	Q7Z0T3	4e-31		hypothetical protein TRIADDRAFT_32712 [Trichoplax adhaerens]	Trichoplax adhaerens	196015410	4e-33
Eti001004	49.74	60.81	70.49		52.63	76.25	68.94		48.87	43.95	86		47.77	42.07	60.77		-0.204773	0.390933	0.222614		-0.300877	-0.4504	0.60557		-0.375894	-0.556544	-0.0568337		1	1	1		1	1	1		1	0.971675	1		-	-	-		PREDICTED: coiled-coil-helix-coiled-coil-helix domain-containing protein 2, mitochondrial-like [Aplysia californica]	Aplysia californica	524880812	6e-15
Eti001005	65.67	51.21	50.09		47.71	85.5	81.92		68.12	57.97	55.71		46.57	47.82	48.2		-0.23284	0.670155	0.585345		0.291535	0.0630331	0.0929295		-0.299148	-0.258193	-0.277182		1	0.969842	1		1	1	1		1	1	1		ELAV-like protein 2 OS=Xenopus tropicalis GN=elavl2 PE=2 SV=2	Q28GD4	2e-88		ELAV 2-like protein [Aplysia californica]	Aplysia californica	325296731	1e-180
Eti001006	56.29	65.97	64.23		57.41	49.94	54.63		53.57	60.14	61.87		63.03	56.99	62.03		-0.12328	-0.262162	-0.156062		-0.212142	-0.041634	0.0863005		-0.0195036	-0.16207	-0.0709537		1	1	1		1	1	1		1	1	1		Threonylcarbamoyladenosine tRNA methylthiotransferase OS=Xenopus tropicalis GN=cdkal1 PE=2 SV=1	Q6P4Y0	0		PREDICTED: threonylcarbamoyladenosine tRNA methylthiotransferase-like [Aplysia californica]	Aplysia californica	524874253	0
Eti001008	46.17	42.14	32.16		52.99	59.64	62.04		58.66	87.44	99.86		52.02	68.54	43.8		0.388979	0.62126	0.655225		0.546433	1.12637	1.40536		0.331036	0.731701	0.0549512		1	0.981648	1		1	0.961699	0.733385		1	0.862582	1		WD repeat and SOCS box-containing protein 1 OS=Danio rerio GN=wsb1 PE=2 SV=1	Q7T2F6	6e-85		PREDICTED: WD repeat and SOCS box-containing protein 1-like isoform X1 [Aplysia californica]	Aplysia californica	524901063	2e-137
Eti001009	22.75	69.25	63.71		42.33	40.86	39.84		43.09	74.6	99.38		69.35	37.45	102.83		-0.298521	-0.288747	-0.347537		-0.262011	0.532631	1.03486		0.381837	-0.50438	0.921814		1	1	1		1	1	0.965044		1	0.991225	1		Neuroendocrine convertase 1 OS=Homo sapiens GN=PCSK1 PE=1 SV=2	P29120	0		prohormone convertase 1 precursor [Aplysia californica]	Aplysia californica	325197120	0
Eti001010	85.29	71.76	83.32		58.46	62.38	76.46		58.21	47.36	40.52		40.5	32.42	48.08		-0.464683	-0.309337	-0.0385662		-0.459144	-0.752818	-0.891109		-1.02491	-1.34307	-0.805238		1	1	1		1	1	1		0.901498	0.711082	1		Actin-related protein 2/3 complex subunit 5 OS=Mus musculus GN=Arpc5 PE=2 SV=3	Q9CPW4	3e-43		PREDICTED: actin-related protein 2/3 complex subunit 5-like [Aplysia californica]	Aplysia californica	524887214	9e-73
Eti001011	70.22	42.03	62.63		31.96	98.24	69.01		68.08	72.12	89.44		22.28	46.08	32.06		-0.878091	0.80429	0.271375		0.225072	0.312356	0.709391		-1.4285	-0.377517	-0.931195		1	0.921817	1		1	1	1		0.733953	0.998391	1		Lipoma HMGIC fusion partner-like 3 protein OS=Homo sapiens GN=LHFPL3 PE=2 SV=2	Q86UP9	3e-46		hypothetical protein LOTGIDRAFT_105456 [Lottia gigantea]	Lottia gigantea	556102784	5e-102
Eti001012	57.31	49.18	54.42		50.28	62.35	54.67		60.32	71.55	51.82		58.87	69.53	62.49		-0.103321	0.269329	0.0560562		0.171256	0.421329	0.042742		0.0935216	0.336186	0.151567		1	1	1		1	1	1		1	0.982948	1		N-acyl-phosphatidylethanolamine-hydrolyzing phospholipase D OS=Homo sapiens GN=NAPEPLD PE=1 SV=2	Q6IQ20	1e-121		PREDICTED: N-acyl-phosphatidylethanolamine-hydrolyzing phospholipase D-like isoform X2 [Aplysia californica]	Aplysia californica	524909856	3e-149
Eti001014	59.93	39.15	49.9		73.15	92.12	67.94		66.75	66.63	69.84		41.86	36.31	38.48		0.548337	0.942522	0.480145		0.427384	0.429	0.583445		-0.287889	-0.490039	-0.437114		1	0.850004	1		1	1	1		1	0.986339	1		Caffeoyl-CoA O-methyltransferase OS=Eucalyptus gunnii PE=2 SV=1	O04854	7e-21		PREDICTED: caffeoyl-CoA O-methyltransferase 2-like [Aplysia californica]	Aplysia californica	524898535	5e-68
Eti001015	26.66	35.19	34.43		46.69	59.61	48.53		78.81	115.45	163.84		23.51	33.83	35.14		0.533012	0.94697	0.627365		1.29927	1.85376	2.44634		-0.487963	0.0395668	0.0638433		1	0.84371	1		1	0.422366	0.0760225		1	1	1		Cytochrome P450 2B11 OS=Canis familiaris GN=CYP2B11 PE=2 SV=1	P24460	2e-80		PREDICTED: cytochrome P450 2U1-like [Aplysia californica]	Aplysia californica	524888744	5e-126
Eti001018	54.04	185.57	149.52		34.08	28.02	26.83		20.16	38.2	50.52		36.25	25.63	49.26		-1.93362	-2.15525	-2.23895		-2.6796	-1.75392	-1.26241		-1.87537	-2.3734	-1.46121		1	0.497385	1		0.747324	0.927587	0.993166		0.601149	0.392744	0.910388		Tetranectin OS=Mus musculus GN=Clec3b PE=1 SV=2	P43025	2e-13		PREDICTED: uncharacterized protein LOC101852455 [Aplysia californica]	Aplysia californica	524872180	3e-31
Eti001019	74.31	110.69	98.99		49.88	42.22	45.88		50.71	27.43	54.63		46.28	42.4	53.57		-0.931956	-1.11118	-1.01385		-0.897553	-1.7801	-0.698621		-1.07163	-1.19501	-0.888569		1	0.898399	1		1	0.834508	1		0.883263	0.778275	1		Yolk ferritin OS=Lymnaea stagnalis PE=1 SV=1	P42578	2e-73		PREDICTED: yolk ferritin-like [Aplysia californica]	Aplysia californica	524864580	6e-66
Eti001021	44.87	42.95	45.02		54.96	86.69	66.18		57.31	64.35	64.67		53.57	52.73	59.86		0.302343	1.02131	0.609026		0.373748	0.544952	0.639373		0.234448	0.214253	0.366416		1	0.803182	1		1	1	1		1	0.998391	1		Catenin beta OS=Urechis caupo PE=2 SV=1	P35224	0		beta-catenin [Aplysia californica]	Aplysia californica	325296729	0
Eti001022	63.13	69.55	88.33		47.24	49.66	46.59		43.68	30.66	54.47		62.23	60.48	76.56		-0.648788	-0.515461	-0.630991		-0.750375	-1.2566	-0.341749		-0.282129	-0.320636	-0.0115109		1	1	1		1	1	1		1	1	1		DNA-directed RNA polymerase III subunit RPC6 OS=Homo sapiens GN=POLR3F PE=1 SV=1	Q9H1D9	2e-97		PREDICTED: DNA-directed RNA polymerase III subunit RPC6-like [Aplysia californica]	Aplysia californica	524899373	1e-161
Eti001023	54.32	68.6	90.79		52.48	49.41	56.59		48.68	40.31	69.39		52.26	47.77	61.95		-0.448023	-0.47368	-0.30076		-0.544867	-0.813598	0.0572587		-0.48493	-0.611766	-0.267555		1	1	1		1	1	1		1	0.956302	1		Pre-mRNA branch site p14-like protein OS=Drosophila melanogaster GN=CG13298 PE=2 SV=1	Q9VRV7	1e-67		PREDICTED: pre-mRNA branch site p14-like protein-like [Aplysia californica]	Aplysia californica	524878604	5e-77
Eti001024	58.81	56.73	61.5		54.94	62.29	59.89		49.83	66.25	81.05		39.4	48.43	52.65		-0.112313	0.130173	0.050657		-0.242146	0.172693	0.550766		-0.623092	-0.322958	-0.232778		1	1	1		1	1	1		1	1	1		Eukaryotic translation initiation factor 3 subunit I OS=Bos taurus GN=EIF3I PE=2 SV=1	Q5E966	1e-157		PREDICTED: eukaryotic translation initiation factor 3 subunit I-like isoform X2 [Aplysia californica]	Aplysia californica	524891844	0
Eti001025	52.66	67.1	91.43		67.55	49.56	81.65		39.67	24.26	78.41		43.12	38.68	56.4		-0.0663442	-0.451718	0.245306		-0.822534	-1.52853	0.251123		-0.744684	-0.898757	-0.385433		1	1	1		1	0.926618	1		0.981966	0.878301	1		Small nuclear ribonucleoprotein G OS=Mus musculus GN=Snrpg PE=1 SV=1	P62309	2e-31		PREDICTED: probable small nuclear ribonucleoprotein G-like isoform X2 [Aplysia californica]	Aplysia californica	524869145	2e-42
Eti001026	88.5	65.84	74.31		56.16	44.63	56.58		67.66	41.79	49.61		48.61	41.62	54.53		-0.451044	-0.720847	-0.401779		-0.171072	-0.862229	-0.52829		-0.690302	-0.911425	-0.552483		1	0.996312	1		1	1	1		1	0.880642	1		Annexin B9 OS=Drosophila melanogaster GN=AnxB9 PE=2 SV=2	P22464	1e-75		PREDICTED: annexin A11-like isoform X2 [Aplysia californica]	Aplysia californica	524879390	9e-129
Eti001028	50.8	50.03	61.94		59.55	55.57	58.24		48.92	45.46	117.09		40.07	40.9	57.97		0.125909	0.0875335	0.132371		-0.146339	-0.248549	1.20357		-0.476289	-0.444372	0.0280003		1	1	1		1	1	0.833884		1	0.990075	1		Proteasome subunit alpha type-5 OS=Mus musculus GN=Psma5 PE=1 SV=1	Q9Z2U1	7e-141		PREDICTED: proteasome subunit alpha type-5-like [Aplysia californica]	Aplysia californica	524910383	3e-163
Eti001029	0.06	355.02	179.05		10.29	3.78	16.34		57.14	10.45	30.69		6.44	9.14	5.67		-4.1139	-5.49837	-3.4089		-1.63219	-4.08017	-2.4356		-4.82263	-4.31629	-5.03764		1	0.598227	1		1	0.997353	1		0.659691	0.695539	0.689051		-	-	-		PREDICTED: uncharacterized protein LOC101847093 [Aplysia californica]	Aplysia californica	524876093	1e-23
Eti001031	49.28	42.18	31.88		27.84	102.26	75.72		43.54	83.8	116.6		26.75	51.6	31.71		-0.573403	1.36499	0.908374		0.0823976	1.03096	1.59482		-0.662557	0.288012	-0.444953		1	0.581258	1		1	0.999825	0.602364		1	0.990775	1		CD109 antigen OS=Homo sapiens GN=CD109 PE=1 SV=2	Q6YHK3	3e-143		AGAP008364-PA [Anopheles gambiae str. PEST]	Anopheles gambiae str. PEST	347972913	1e-174
Eti001032	66.61	62.09	64.79		55.12	51.91	61.68		66.29	53.41	47.48		50.74	54.67	47.91		-0.235826	-0.261461	-0.035413		0.0409605	-0.266886	-0.349171		-0.386467	-0.276164	-0.497692		1	1	1		1	1	1		1	1	1		Cytochrome P450 2J6 OS=Mus musculus GN=Cyp2j6 PE=2 SV=2	O54750	5e-78		PREDICTED: cytochrome P450 2U1-like [Aplysia californica]	Aplysia californica	524888744	2e-104
Eti001034	24.95	34.21	33.75		73.74	101.06	61.91		45.5	45.38	52.06		79.92	61.87	67.61		1.2437	1.75961	1.03057		0.558603	0.558	0.843169		1.32877	0.961898	1.05932		1	0.245224	1		1	1	0.98094		0.519825	0.735553	0.800478		Ubiquitin-conjugating enzyme E2 D2 OS=Xenopus laevis GN=ube2d2 PE=1 SV=1	P62840	3e-84		PREDICTED: ubiquitin-conjugating enzyme E2-17 kDa-like isoform X1 [Aplysia californica]	Aplysia californica	524885623	8e-90
Eti001035	55.63	61.86	68.7		53.08	58.31	55.92		49.51	64.83	44.52		54.76	59.14	55.26		-0.233974	-0.0365656	-0.120354		-0.323058	0.0693782	-0.385064		-0.219918	-0.106523	-0.234905		1	1	1		1	1	1		1	1	1		Ankyrin repeat domain-containing protein 12 OS=Homo sapiens GN=ANKRD12 PE=1 SV=3	Q6UB98	5e-60		PREDICTED: ankyrin repeat domain-containing protein 11-like isoform X2 [Aplysia californica]	Aplysia californica	524899037	1e-165
Eti001036	82.7	31.55	43.92		19.47	87.07	94.96		56.95	111.34	62.28		19.78	39.4	31.29		-1.451	0.771767	0.873403		0.108729	1.08053	0.328277		-1.45924	-0.462018	-0.824906		1	0.948908	1		1	1	1		0.774133	0.994337	1		Sodium- and chloride-dependent glycine transporter 2 OS=Homo sapiens GN=SLC6A5 PE=1 SV=3	Q9Y345	1e-152		PREDICTED: sodium-dependent proline transporter-like isoform X2 [Aplysia californica]	Aplysia californica	524878418	0
Eti001038	50.19	56.62	59.81		50.38	108	65.32		51.16	52.76	61.39		34.43	33.38	54.39		-0.149293	1.01208	0.263816		-0.115965	-0.0677343	0.238141		-0.729641	-0.771351	-0.0980244		1	0.779162	1		1	1	1		0.97861	0.900413	1		Cytochrome c OS=Haematobia irritans PE=1 SV=2	P00035	1e-60		Cytochrome c [Crassostrea gigas]	Crassostrea gigas	405973827	2e-64
Eti001039	0.13	259.43	183.86		16.3	0.26	37.67		59.3	28.04	77.83		5.71	5.99	0.23		-3.18155	-9.04483	-1.93483		-1.30891	-2.38676	-0.824049		-4.7257	-4.65596	-9.3457		1	0.178864	1		1	1	1		0.609617	0.600183	0.127556		Thioredoxin domain-containing protein 12 OS=Rattus norvegicus GN=Txndc12 PE=2 SV=2	Q498E0	2e-34		PREDICTED: thioredoxin domain-containing protein 12-like isoform X1 [Aplysia californica]	Aplysia californica	524889925	1e-60
Eti001040	68.68	38.61	44.39		58.1	108.25	77.12		52.32	52.72	65.74		33.66	32.66	39.94		0.188457	1.14808	0.635346		0.0485179	0.0637138	0.468639		-0.630034	-0.670503	-0.410866		1	0.733263	1		1	1	1		1	0.952045	1		-	-	-		PREDICTED: COP9 signalosome complex subunit 1-like [Aplysia californica]	Aplysia californica	524908251	2e-14
Eti001041	64	59.18	66.4		56.65	43.75	50.36		56.4	47.69	40.59		64.18	58.23	64.74		-0.167294	-0.477861	-0.298105		-0.162338	-0.400196	-0.546228		-0.0179017	-0.155684	-0.0336985		1	1	1		1	1	1		1	1	1		Proteasome subunit alpha type-7 OS=Carassius auratus GN=psma7 PE=2 SV=1	Q9PTW9	6e-98		PREDICTED: proteasome subunit alpha type-7-like [Aplysia californica]	Aplysia californica	524868983	1e-108
Eti001043	71.77	8.64	7.67		110.98	129.51	73.85		21.02	39.97	70.66		50.74	19.66	64.65		1.89654	2.18228	1.34753		-0.492445	0.440328	1.34725		0.737155	-0.627367	1.05938		1	0.419925	1		1	1	0.94893		0.987481	0.997268	1		Acetylcholinesterase OS=Felis catus GN=ACHE PE=3 SV=1	O62763	1e-48		PREDICTED: liver carboxylesterase-like [Aplysia californica]	Aplysia californica	524873472	6e-76
Eti001044	96.64	106.46	124.44		62.4	64.09	54.49		33.24	20.59	51.15		17.09	13.11	23.82		-0.815249	-0.714721	-0.972315		-1.7127	-2.39948	-0.999258		-2.71454	-3.09426	-2.2635		1	0.995666	1		1	0.490018	1		0.161603	0.0815935	0.293566		Williams-Beuren syndrome chromosomal region 27 protein OS=Homo sapiens GN=WBSCR27 PE=2 SV=2	Q8N6F8	1e-12		Williams-Beuren syndrome chromosomal region 27 protein [Crassostrea gigas]	Crassostrea gigas	405965813	3e-36
Eti001045	67.04	57.87	63.55		50.17	68.47	59.51		57.92	49.26	44.22		46.25	40.37	62.45		-0.334344	0.175928	-0.049419		-0.115926	-0.345548	-0.413664		-0.482606	-0.67624	-0.0774372		1	1	1		1	1	1		1	0.946091	1		ER lumen protein retaining receptor 2 OS=Rattus norvegicus GN=Kdelr2 PE=2 SV=1	Q5U305	5e-120		PREDICTED: ER lumen protein retaining receptor 2-like isoform X2 [Aplysia californica]	Aplysia californica	524895735	6e-126
Eti001046	44.37	41.78	46.27		70.45	51.3	58.39		55.68	67.2	75.34		46.16	53.02	53.9		0.665152	0.268835	0.432812		0.336809	0.612074	0.863967		0.0240112	0.226781	0.21991		1	1	1		1	1	0.986232		1	0.997106	1		Collagen alpha-3(VI) chain OS=Gallus gallus GN=COL6A3 PE=2 SV=2	P15989	4e-16		PREDICTED: collagen alpha-1(XXII) chain-like [Aplysia californica]	Aplysia californica	524893238	1e-35
Eti001047	37.77	111.77	133.36		38.56	49.2	64.55		55.25	52.95	91.77		6.62	10.06	11.88		-1.29395	-0.881812	-0.512305		-0.76383	-0.822436	0.0592748		-3.86862	-3.26129	-3.05226		1	0.989862	1		1	1	1		0.0574404	0.142266	0.180852		-	-	-		PREDICTED: uncharacterized protein LOC101849176 [Aplysia californica]	Aplysia californica	524868391	4e-44
Eti001048	38.73	45.02	43.11		57.55	83.74	53.79		66.19	61.09	84.86		36.39	40.54	52.68		0.435925	1.03832	0.377162		0.648711	0.536618	1.09868		-0.256625	-0.0980493	0.249112		1	0.782167	1		1	1	0.894211		1	1	1		T-complex protein 1 subunit zeta OS=Gallus gallus GN=CCT6 PE=1 SV=3	Q5ZJ54	0		PREDICTED: T-complex protein 1 subunit zeta-like [Aplysia californica]	Aplysia californica	524893793	0
Eti001049	71.32	115.97	85.55		62.97	58.04	69.03		24.83	22.79	148.57		1.01	1.49	1.13		-0.538002	-0.594444	-0.367044		-1.87027	-1.99021	0.802435		-6.52546	-5.96311	-6.39998		1	1	1		1	0.744471	1		5.94128e-05	0.000185202	7.62398e-05		Mannan endo-1,4-beta-mannosidase OS=Mytilus edulis PE=1 SV=1	Q8WPJ2	1e-120		PREDICTED: mannan endo-1,4-beta-mannosidase-like, partial [Aplysia californica]	Aplysia californica	524901139	1e-157
Eti001051	46.44	132.15	116.33		38.63	33.73	59.52		63.36	33.04	35.47		33.26	31.32	38.76		-1.35257	-1.48768	-0.690246		-0.627729	-1.56431	-1.37269		-1.60021	-1.68402	-1.40776		1	0.803182	1		1	0.974142	0.966792		0.713717	0.644684	0.929026		Synaptojanin-2-binding protein OS=Rattus norvegicus GN=Synj2bp PE=1 SV=2	Q9WVJ4	7e-23		PREDICTED: synaptojanin-2-binding protein-like [Aplysia californica]	Aplysia californica	524874037	2e-57
Eti001054	66.64	52.04	48.63		53.09	96.36	63.07		36.03	37.62	108.8		24.53	28.97	45.29		-0.082072	0.839587	0.204799		-0.630499	-0.564026	1.05505		-1.22701	-0.984314	-0.370269		1	0.908682	1		1	1	0.91708		0.824648	0.852685	1		Beta,beta-carotene 15,15'-monooxygenase OS=Gallus gallus GN=BCMO1 PE=1 SV=1	Q9I993	2e-81		PREDICTED: beta,beta-carotene 15,15'-monooxygenase-like [Aplysia californica]	Aplysia californica	524873106	2e-123
Eti001055	72.17	54.61	57.01		40.96	64.58	74.56		45.41	46.13	88.15		34.59	40.71	41.96		-0.591775	0.127315	0.311024		-0.431672	-0.404751	0.616257		-0.866924	-0.628525	-0.615966		1	1	1		1	1	1		0.948665	0.953458	1		Transcription initiation factor TFIID subunit 12 OS=Mus musculus GN=Taf12 PE=1 SV=1	Q8VE65	2e-50		PREDICTED: transcription initiation factor TFIID subunit 12-like [Aplysia californica]	Aplysia californica	524889617	1e-76
Eti001058	70.02	69.21	70.58		57.59	56.66	47.87		53.58	51.51	33.68		52.32	39.57	55.79		-0.289261	-0.251119	-0.517856		-0.382384	-0.435548	-0.961176		-0.459045	-0.858738	-0.394494		1	1	1		1	1	1		1	0.88739	1		14-3-3 protein zeta/delta OS=Pongo abelii GN=YWHAZ PE=2 SV=1	Q5R651	2e-115		PREDICTED: 14-3-3 protein zeta-like [Aplysia californica]	Aplysia californica	524909004	2e-161
Eti001059	43.16	74.1	65.36		46.99	60.96	49.22		58.95	61.79	74.19		40.14	40.59	42.92		-0.380474	0.0562159	-0.275072		-0.0424176	0.0288421	0.380848		-0.639366	-0.620414	-0.570769		1	1	1		1	1	1		1	0.961837	1		Dipeptidyl peptidase 2 OS=Homo sapiens GN=DPP7 PE=1 SV=3	Q9UHL4	2e-145		PREDICTED: dipeptidyl peptidase 2-like [Aplysia californica]	Aplysia californica	524903762	0
Eti001060	50.29	48.2	48.18		53.95	65.57	58.5		60.5	52.34	57.38		53.61	52.58	55.78		0.131799	0.475233	0.287162		0.308635	0.103201	0.323903		0.0921624	0.0663945	0.121734		1	0.997078	1		1	1	1		1	1	1		Probable serine racemase OS=Dictyostelium discoideum GN=srr PE=3 SV=1	Q54HH2	5e-40		PREDICTED: serine racemase-like isoform X3 [Aplysia californica]	Aplysia californica	524871102	1e-133
Eti001062	82.29	30.81	33.06		81.36	96.21	72.55		42.32	49.78	93.36		24.57	23.69	26.1		0.724878	1.02861	0.598169		-0.206998	0.0322479	1.02544		-1.03354	-1.08321	-0.973482		1	0.848432	1		1	1	0.964067		0.938204	0.858056	1		Homeobox protein Nkx-2.6 OS=Homo sapiens GN=NKX2-6 PE=1 SV=1	A6NCS4	7e-34		hypothetical protein LOTGIDRAFT_115366 [Lottia gigantea]	Lottia gigantea	556108266	1e-43
Eti001064	45.06	58.36	57.86		59.55	45.45	42		54.81	54.6	47.96		66.68	53.25	69.68		0.139965	-0.188688	-0.325907		0.0311285	0.0291954	-0.0701651		0.271531	-0.0503936	0.307196		1	1	1		1	1	1		1	1	1		Proliferation-associated protein 2G4 OS=Mus musculus GN=Pa2g4 PE=1 SV=3	P50580	2e-117		PREDICTED: proliferation-associated protein 2G4-like [Aplysia californica]	Aplysia californica	524878165	2e-177
Eti001065	33.52	56.7	56.42		39.87	41.87	47.9		69.06	65.84	56.55		63.63	62.24	58.62		-0.299438	-0.167817	0.00230171		0.502906	0.437648	0.305996		0.342335	0.313213	0.196447		1	1	1		1	1	1		1	0.986972	1		Vasohibin-2 OS=Homo sapiens GN=VASH2 PE=1 SV=2	Q86V25	6e-98		PREDICTED: vasohibin-1-like [Aplysia californica]	Aplysia californica	524865647	2e-177
Eti001066	60.02	48.28	48.43		54.09	59.38	56.95		50.93	56.11	64.27		49.2	45.61	58.59		0.0397478	0.235642	0.152359		-0.036142	0.107609	0.39061		-0.128204	-0.234739	0.0959437		1	1	1		1	1	1		1	1	1		PDZ and LIM domain protein Zasp OS=Drosophila melanogaster GN=Zasp52 PE=1 SV=2	A1ZA47	6e-30		hypothetical protein LOTGIDRAFT_183623 [Lottia gigantea]	Lottia gigantea	556098530	2e-79
Eti001068	88.35	37.22	48.66		29.69	65.07	55.46		61.24	73.93	55.92		34.95	62.09	36.97		-0.981694	0.212318	-0.0419881		0.0743019	0.350492	0.0338656		-0.776941	0.0550057	-0.723448		1	1	1		1	1	1		0.992221	1	1		-	-	-		PREDICTED: metabotropic glutamate receptor 2-like isoform X3 [Aplysia californica]	Aplysia californica	524865102	1e-145
Eti001072	42.75	78.97	80.12		50.33	47.17	53.59		54.43	32.87	60.27		46.37	53.03	47.44		-0.424448	-0.45724	-0.295426		-0.300413	-1.02472	-0.062122		-0.574079	-0.377888	-0.569405		1	1	1		1	1	1		1	0.997464	1		-	-	-		PREDICTED: uncharacterized protein LOC101851001 [Aplysia californica]	Aplysia californica	524913457	1e-15
Eti001073	74.13	35.01	37.92		59.08	78.68	67.03		55.6	47.65	88.06		37.79	25.2	41.03		0.255501	0.730969	0.476252		0.178866	-0.0387297	0.933298		-0.41964	-1.00202	-0.328845		1	0.957773	1		1	1	0.98094		1	0.866214	1		-	-	-		PREDICTED: uncharacterized protein LOC101855813 [Aplysia californica]	Aplysia californica	524898086	6e-31
Eti001075	45.08	75.57	92.4		46.52	44.45	29.07		57.26	57.62	37.88		62.03	57.77	39.31		-0.616155	-0.620712	-1.25556		-0.305118	-0.292534	-0.810126		-0.23218	-0.332012	-0.918297		1	1	1		1	1	1		1	1	1		-	-	-		PREDICTED: putative GPI-anchored protein PB15E9.01c-like [Aplysia californica]	Aplysia californica	524914181	5e-65
Eti001077	28.05	77.95	116.13		33.02	20.06	32.24		61.83	40.51	62.11		61.33	61.04	49.61		-1.16783	-1.82618	-1.16415		-0.251476	-0.858767	-0.15459		-0.306149	-0.310298	-0.640298		1	0.69435	1		1	1	1		1	1	1		RNA-directed DNA polymerase from mobile element jockey OS=Drosophila melanogaster GN=pol PE=1 SV=1	P21328	1e-23		PREDICTED: uncharacterized protein LOC102075749 [Oreochromis niloticus]	Oreochromis niloticus	542263201	7e-177
Eti001078	107.31	22.66	19.92		52.09	104.27	61.75		27.11	34.12	79.82		39.19	49.84	44.99		0.040756	1.10481	0.324778		-0.890184	-0.552814	0.758626		-0.400075	-0.0504123	-0.228298		1	0.877429	1		1	1	1		1	1	1		Protein DD3-3 OS=Dictyostelium discoideum GN=DD3-3 PE=2 SV=1	Q58A42	5e-103		hypothetical protein LOTGIDRAFT_203811 [Lottia gigantea]	Lottia gigantea	556107015	0
Eti001082	57.29	34.54	28.06		38.53	85.26	65.46		39.42	58.05	154.11		21.27	28.62	27.08		-0.0657261	1.14191	0.73731		-0.0220577	0.54057	2.03599		-0.954322	-0.523538	-0.633534		1	0.745314	1		1	1	0.299719		0.939453	0.985274	1		Fibulin-2 OS=Mus musculus GN=Fbln2 PE=1 SV=2	P37889	3e-82		hypothetical protein LOTGIDRAFT_235911 [Lottia gigantea]	Lottia gigantea	556096589	4e-161
Eti001084	68.97	63.5	83.38		51.48	53.98	73.25		64.59	52.23	61.1		19.25	21.92	21.51		-0.491596	-0.361801	0.0557009		-0.152902	-0.455323	-0.142107		-1.94177	-1.75124	-1.80932		1	1	1		1	1	1		0.470239	0.539649	0.542753		Allograft inflammatory factor 1-like OS=Mus musculus GN=Aif1l PE=2 SV=1	Q9EQX4	3e-25		hypothetical protein LOTGIDRAFT_216097 [Lottia gigantea]	Lottia gigantea	556104608	7e-37
Eti001085	73.51	44.74	44.44		70.14	77.9	45.44		31.51	29.49	50.04		51.83	31.32	83.2		0.358989	0.572107	-0.229057		-0.784721	-0.875693	-0.0263065		-0.108609	-0.83256	0.546377		1	0.989862	1		1	1	1		1	0.911919	1		Zonadhesin (Fragment) OS=Oryctolagus cuniculus GN=ZAN PE=2 SV=2	P57999	1e-33		PREDICTED: uncharacterized protein LOC101848577 [Aplysia californica]	Aplysia californica	524876836	0
Eti001086	49.66	49.46	48.06		41.53	112.33	57.89		30.5	76	35.54		49.78	45.03	37.62		-0.250346	1.24714	0.268081		-0.683302	0.636639	-0.372682		-0.0197595	-0.161778	-0.451708		1	0.602396	1		1	1	1		1	1	1		Phosphoserine aminotransferase OS=Oryctolagus cuniculus GN=PSAT1 PE=2 SV=1	P10658	9e-57		PREDICTED: phosphoserine aminotransferase-like [Aplysia californica]	Aplysia californica	524916091	1e-61
Eti001087	60	46.32	59.97		49.34	81.44	36.21		51.92	58.51	79.55		33.34	36.4	40.27		-0.177709	0.607006	-0.585329		-0.0927833	0.0838703	0.613727		-0.773676	-0.644284	-0.529099		1	0.984762	1		1	1	1		0.980807	0.953642	1		Sodium- and chloride-dependent glycine transporter 2 OS=Mus musculus GN=Slc6a5 PE=2 SV=1	Q761V0	7e-136		hypothetical protein LOTGIDRAFT_235858 [Lottia gigantea]	Lottia gigantea	556096545	0
Eti001088	44.96	53.61	61.46		49.45	51.81	42.93		52.23	50.82	40.29		63.49	57.48	62.62		-0.117191	0.0112331	-0.282482		-0.0270595	-0.0627675	-0.310531		0.212345	0.0715995	0.16438		1	1	1		1	1	1		1	1	1		Transitional endoplasmic reticulum ATPase OS=Xenopus tropicalis GN=vcp PE=2 SV=1	Q6GL04	0		PREDICTED: transitional endoplasmic reticulum ATPase-like isoform X1 [Aplysia californica]	Aplysia californica	524912715	0
Eti001089	55.66	49.95	47.62		59.9	51.11	52.39		54.36	58.03	49.08		53.99	44.4	54.53		0.219766	0.0527427	0.0654617		0.090805	0.188851	0.033912		0.0390266	-0.240532	0.025021		1	1	1		1	1	1		1	1	1		Mitogen-activated protein kinase 14 OS=Homo sapiens GN=MAPK14 PE=1 SV=3	Q16539	4e-166		p38 MAP kinase [Aplysia californica]	Aplysia californica	325297054	0
Eti001090	49.13	54.11	69.62		56.95	53.24	69.85		45.55	33.48	94.72		30.5	28.6	44.15		-0.0244739	-0.0604086	0.308657		-0.335651	-0.776512	0.811836		-0.956691	-1.04649	-0.450791		1	1	1		1	1	1		0.918762	0.822496	1		-	-	-		PREDICTED: NADH dehydrogenase [ubiquinone] iron-sulfur protein 5-like [Aplysia californica]	Aplysia californica	524882215	9e-30
Eti001091	52.26	63.11	61.22		51.43	56.14	61.69		54.44	49.34	45.81		40.45	39.89	54.1		-0.203309	-0.0156196	0.0975746		-0.110291	-0.248592	-0.267618		-0.581121	-0.598434	-0.189486		1	1	1		1	1	1		1	0.961723	1		Nucleosome assembly protein 1-like 4 OS=Homo sapiens GN=NAP1L4 PE=1 SV=1	Q99733	2e-82		PREDICTED: nucleosome assembly protein 1-like 1-like isoform X5 [Aplysia californica]	Aplysia californica	524890869	2e-143
Eti001092	41.02	124.77	88.68		45.77	53.09	42.09		36.31	28.65	92.1		23.3	14.69	39.17		-0.895635	-0.620386	-0.977746		-1.21927	-1.55777	0.215543		-1.90156	-2.56397	-1.1806		1	1	1		1	0.974521	1		0.583396	0.308827	1		-	-	-		PREDICTED: uncharacterized protein LOC101845964 [Aplysia californica]	Aplysia californica	524864336	2e-72
Eti001093	40.59	163.47	154.76		16.1	11.14	32.29		61.62	27	29.16		30.17	24.7	37.5		-2.89667	-3.36684	-1.85426		-0.949599	-2.13723	-1.9375		-2.02223	-2.3082	-1.73684		0.652252	0.190066	1		1	0.832469	0.825867		0.591061	0.462162	0.805948		Tenascin-X OS=Homo sapiens GN=TNXB PE=1 SV=3	P22105	2e-39		PREDICTED: angiopoietin-related protein 7-like isoform X2 [Aplysia californica]	Aplysia californica	524895983	1e-45
Eti001094	40.97	41.31	44.88		47.31	52.46	43.94		62.07	70.06	53.35		61.46	63.16	47.42		0.150214	0.360254	0.0817636		0.552539	0.731209	0.424981		0.49624	0.538276	0.0940334		1	1	1		1	1	1		0.995549	0.931776	1		Monocarboxylate transporter 12-B OS=Danio rerio GN=slc16a12b PE=2 SV=1	Q503M4	2e-32		PREDICTED: monocarboxylate transporter 12-like isoform X4 [Aplysia californica]	Aplysia californica	524888896	0
Eti001095	41.23	59.23	56.04		57.09	86.62	44.44		56.77	65.98	56.47		43.07	29.79	30.66		0.122581	0.785056	-0.200282		0.125287	0.345637	0.208839		-0.315636	-0.844662	-0.834051		1	0.927668	1		1	1	1		1	0.897818	1		Glutamate dehydrogenase 1, mitochondrial OS=Homo sapiens GN=GLUD1 PE=1 SV=2	P00367	0		PREDICTED: glutamate dehydrogenase, mitochondrial-like [Aplysia californica]	Aplysia californica	524893900	0
Eti001096	54.35	82.34	76.48		58.8	35.91	28.45		60.19	51.81	75.66		34.95	28.92	38.7		-0.280301	-0.930809	-1.28951		-0.235955	-0.448764	0.185393		-1.06268	-1.33331	-0.943476		1	0.950352	1		1	1	1		0.877571	0.711082	1		Urokinase-type plasminogen activator OS=Oryctolagus cuniculus GN=PLAU PE=2 SV=1	Q8MHY7	1e-14		PREDICTED: neurotrypsin-like [Aplysia californica]	Aplysia californica	524898285	2e-46
Eti001098	56.45	51.6	57.11		44.34	70.45	64.37		46.02	42.43	47.49		48.93	42.07	54.82		-0.321617	0.407878	0.254561		-0.256736	-0.370179	-0.120291		-0.210411	-0.425842	-0.0746432		1	1	1		1	1	1		1	0.994077	1		NEDD4 family-interacting protein 1-like OS=Danio rerio GN=ndfip1l PE=2 SV=1	Q6DGP4	1e-30		PREDICTED: NEDD4 family-interacting protein 1-like isoform X2 [Aplysia californica]	Aplysia californica	524878269	5e-90
Eti001099	55.68	56.4	58.49		51.96	58.63	66.63		56.63	49.92	42.66		40.06	40.23	48.77		-0.137929	0.0975295	0.258958		-0.00327323	-0.18129	-0.321369		-0.54531	-0.536269	-0.288502		1	1	1		1	1	1		1	0.965921	1		28S ribosomal protein S18a, mitochondrial OS=Mus musculus GN=Mrps18a PE=2 SV=1	Q99N85	9e-15		PREDICTED: 28S ribosomal protein S18a, mitochondrial-like [Aplysia californica]	Aplysia californica	524884003	4e-52
Eti001100	45.85	43.73	41.35		47.71	92.05	55.49		47.79	57.84	105.38		25.41	26.19	35.3		0.118663	1.12844	0.375337		0.131992	0.411217	1.36416		-0.821037	-0.774918	-0.374871		1	0.717899	1		1	1	0.727228		0.960306	0.91158	1		Serine/arginine-rich splicing factor 2 OS=Pan troglodytes GN=SRSF2 PE=2 SV=3	Q5R1W5	2e-39		PREDICTED: serine/arginine-rich splicing factor 2-like isoform X1 [Aplysia californica]	Aplysia californica	524887166	6e-50
Eti001101	37.62	76.31	53.21		58.01	41.36	51.39		59.75	47.74	64.26		43.36	44.42	45.67		0.051059	-0.376155	-0.0855441		0.104118	-0.21665	0.301418		-0.401263	-0.36399	-0.354443		1	1	1		1	1	1		1	0.99992	1		SAP30-binding protein OS=Homo sapiens GN=SAP30BP PE=1 SV=1	Q9UHR5	4e-32		PREDICTED: SAP30-binding protein-like [Aplysia californica]	Aplysia californica	524883135	2e-59
Eti001102	38.27	36.2	33.82		45.3	47.7	45.18		53.99	52.95	53.22		73.13	76.02	65.36		0.318004	0.453582	0.352178		0.581915	0.557631	0.652625		0.977496	1.03613	0.787463		1	1	1		1	1	1		0.80018	0.705175	1		Transposon Ty3-G Gag-Pol polyprotein OS=Saccharomyces cerevisiae (strain ATCC 204508 / S288c) GN=TY3B-G PE=1 SV=3	Q99315	3e-79		PREDICTED: uncharacterized protein K02A2.6-like [Amphimedon queenslandica]	Amphimedon queenslandica	340383987	0
Eti001103	44.82	47.5	59.58		50.06	59.91	54.55		55.31	55.71	54.65		49.44	44.89	44.25		-0.0236082	0.296522	0.138309		0.130775	0.144996	0.20542		-0.0730751	-0.209901	-0.261188		1	1	1		1	1	1		1	1	1		-	-	-		PREDICTED: hypothetical protein LOC100572069 [Acyrthosiphon pisum]	Acyrthosiphon pisum	328705642	9e-24
Eti001106	49.31	81.77	62.56		42.48	45.11	39.4		48.28	30.54	57.68		52.99	45.57	63.94		-0.61117	-0.463155	-0.681314		-0.415924	-1.0734	-0.0676925		-0.324089	-0.539061	-0.0812137		1	1	1		1	1	1		1	0.977752	1		Glycine dehydrogenase (decarboxylating), mitochondrial OS=Mus musculus GN=Gldc PE=1 SV=1	Q91W43	7e-93		PREDICTED: glycine dehydrogenase [decarboxylating], mitochondrial-like [Aplysia californica]	Aplysia californica	524890020	6e-132
Eti001107	48.26	60.67	65.06		46.91	60.91	62.97		44.51	45.97	92.8		27.07	27.64	36.65		-0.313097	0.123752	0.149701		-0.379035	-0.328122	0.772829		-1.13795	-1.1053	-0.729367		1	1	1		1	1	1		0.827297	0.785993	1		Peptidyl-prolyl cis-trans isomerase FKBP2 OS=Bos taurus GN=FKBP2 PE=2 SV=1	Q32PA9	1e-60		PREDICTED: peptidyl-prolyl cis-trans isomerase FKBP2-like isoform X3 [Aplysia californica]	Aplysia californica	524886574	3e-66
Eti001108	43.1	44.75	50.73		48.85	69.35	58.84		44.38	48.57	79.81		38.57	40.92	51.37		0.0718776	0.638609	0.378632		-0.055271	0.0789431	0.882595		-0.299918	-0.212043	0.0848962		1	0.970566	1		1	1	0.97698		1	1	1		Proteasome subunit alpha type-1 OS=Homo sapiens GN=PSMA1 PE=1 SV=1	P25786	2e-138		PREDICTED: proteasome subunit alpha type-1-like isoform X2 [Aplysia californica]	Aplysia californica	524885821	2e-169
Eti001110	71.83	67.47	79.09		42.43	37.7	42.39		46.56	34.47	27.79		60.73	44.1	62.65		-0.787979	-0.89656	-0.750597		-0.64244	-1.07209	-1.29662		-0.30136	-0.760294	-0.284484		1	0.967258	1		1	1	0.944803		1	0.927797	1		V-type proton ATPase subunit E OS=Manduca sexta GN=VHA26 PE=2 SV=1	P31402	4e-55		PREDICTED: apolipoprotein D-like [Aplysia californica]	Aplysia californica	524864114	1e-62
Eti001111	60.99	54.35	81.45		60.28	54.02	61.24		39.69	24.29	64.33		38.17	31.38	46.28		-0.130272	-0.226627	-0.0692197		-0.721639	-1.42616	0.0656429		-0.820085	-1.09952	-0.570072		1	1	1		1	0.955093	1		0.959544	0.795149	1		Small nuclear ribonucleoprotein E OS=Danio rerio GN=snrpe PE=3 SV=1	Q7ZUG0	2e-49		PREDICTED: small nuclear ribonucleoprotein E-like [Aplysia californica]	Aplysia californica	524864102	4e-52
Eti001112	45.65	29.1	34.65		46.08	76.28	67.86		46.43	45.65	73.2		48.21	43.02	59.67		0.326522	1.11521	0.923329		0.348663	0.327901	1.09564		0.360922	0.199079	0.640307		1	0.73103	1		1	1	0.898072		1	0.999555	1		Glutathione S-transferase omega-1 OS=Homo sapiens GN=GSTO1 PE=1 SV=2	P78417	2e-42		PREDICTED: glutathione S-transferase omega-1-like [Aplysia californica]	Aplysia californica	524866272	5e-82
Eti001113	114.24	2.87	1.96		90.7	134.75	69.8		34.13	33.03	71.75		40.11	7.65	12.97		1.16685	1.80163	0.827614		-0.231838	-0.272683	0.930347		-0.0404172	-2.42686	-1.6964		1	0.818862	1		1	1	1		1	0.839449	1		Dimethylaniline monooxygenase [N-oxide-forming] 5 OS=Mus musculus GN=Fmo5 PE=2 SV=4	P97872	2e-174		PREDICTED: dimethylaniline monooxygenase [N-oxide-forming] 5-like [Aplysia californica]	Aplysia californica	524884995	0
Eti001114	56.42	50.96	58.92		51.14	63.07	60.56		41.27	32.53	48.42		45.63	42.86	61.77		-0.125582	0.238513	0.156741		-0.423696	-0.762874	-0.102091		-0.320645	-0.408564	0.0878639		1	1	1		1	1	1		1	0.992999	1		Proteasome subunit beta type-5 OS=Rattus norvegicus GN=Psmb5 PE=1 SV=3	P28075	2e-110		PREDICTED: proteasome subunit beta type-5-like [Aplysia californica]	Aplysia californica	524911396	1e-148
Eti001115	45.12	50.12	59.32		44.14	61.24	64.02		53.46	57.4	72.18		33.92	38.12	33.37		-0.231494	0.302622	0.343613		0.0564631	0.162678	0.580799		-0.642168	-0.470847	-0.693707		1	1	1		1	1	1		1	0.98915	1		-	-	-		PREDICTED: uncharacterized protein LOC101860999 [Aplysia californica]	Aplysia californica	524901842	1e-30
Eti001117	43.09	57.05	54.75		45.99	51.42	44.02		58.63	54.63	45.73		48.14	53.87	53.53		-0.174656	0.0473381	-0.19959		0.18639	0.0880983	-0.0809124		-0.140211	0.0246084	-0.0153638		1	1	1		1	1	1		1	1	1		Ras GTPase-activating protein-binding protein 2 OS=Mus musculus GN=G3bp2 PE=1 SV=2	P97379	8e-63		PREDICTED: ras GTPase-activating protein-binding protein 2-like isoform X2 [Aplysia californica]	Aplysia californica	524910419	1e-160
Eti001118	54.47	48.88	49.75		46.09	53.97	60.49		63.29	61.54	44.48		43.3	41.07	42.72		-0.156372	0.132956	0.273764		0.311916	0.275619	-0.105781		-0.277731	-0.351511	-0.325023		1	1	1		1	1	1		1	0.999514	1		-	-	-		PREDICTED: uncharacterized protein LOC101857052 isoform X3 [Aplysia californica]	Aplysia californica	524899870	2e-58
Eti001119	15.43	9.64	10.29		49.48	45.46	26.08		37.13	101.29	111.59		71.08	80.64	51.25		2.05798	1.9973	1.17272		1.65504	3.10696	3.33337		2.54987	2.73463	2.04993		0.301001	0.157711	1		0.76779	0.00611791	0.00219301		0.0169567	0.00826184	0.10543		Macrophage mannose receptor 1 OS=Homo sapiens GN=MRC1 PE=1 SV=1	P22897	9e-41		Macrophage mannose receptor 1 [Crassostrea gigas]	Crassostrea gigas	405960171	1e-49
Eti001121	60.6	61.78	61.64		47.95	45.64	50.67		43.43	45.42	73.66		34.91	41.02	41.96		-0.364394	-0.374592	-0.246589		-0.496361	-0.427853	0.356968		-0.8537	-0.618206	-0.616225		1	1	1		1	1	1		0.962513	0.959449	1		Cathepsin B OS=Bos taurus GN=CTSB PE=1 SV=5	P07688	4e-96		PREDICTED: cathepsin B-like [Aplysia californica]	Aplysia californica	524886942	3e-107
Eti001123	48.16	56.75	55.62		47.52	40.87	40.15		49	44.69	38.45		63.82	61.06	60.64		-0.179933	-0.335853	-0.384351		-0.124448	-0.253568	-0.382876		0.214507	0.15348	0.112596		1	1	1		1	1	1		1	1	1		RNA-directed DNA polymerase from mobile element jockey OS=Drosophila melanogaster GN=pol PE=1 SV=1	P21328	5e-18		PREDICTED: RNA-directed DNA polymerase from mobile element jockey-like [Saccoglossus kowalevskii]	Saccoglossus kowalevskii	291239149	8e-118
Eti001124	39.85	49.23	56.86		36.49	96.9	41.96		44.22	53.01	64.42		38.3	34.12	51.02		-0.422162	1.04777	-0.182318		-0.13358	0.131239	0.499879		-0.383633	-0.547619	0.00187433		1	0.780005	1		1	1	1		1	0.972286	1		Prohibitin OS=Gallus gallus GN=PHB PE=1 SV=1	P84173	4e-132		PREDICTED: prohibitin-like [Aplysia californica]	Aplysia californica	524879616	3e-149
Eti001127	59.87	63.57	67.81		48.95	43.67	42.37		57.93	50.8	42.75		40.25	39.88	47.53		-0.389843	-0.492791	-0.55942		-0.135778	-0.321506	-0.482892		-0.70345	-0.713865	-0.491369		1	1	1		1	1	1		0.994266	0.935314	1		Polypyrimidine tract-binding protein 2 OS=Homo sapiens GN=PTBP2 PE=1 SV=1	Q9UKA9	8e-148		PREDICTED: polypyrimidine tract-binding protein 3 isoform X3 [Latimeria chalumnae]	Latimeria chalumnae	556969645	1e-155
Eti001128	58.34	51.9	56.21		54.72	43.24	54.5		55.75	46.84	40.96		51.17	44.07	47.51		-0.0297495	-0.307572	0.0031087		0.00835149	-0.238954	-0.345232		-0.157377	-0.370251	-0.292322		1	1	1		1	1	1		1	0.998391	1		Flotillin-1 OS=Drosophila melanogaster GN=Flo-1 PE=2 SV=1	O61491	6e-169		hypothetical protein LOTGIDRAFT_200105 [Lottia gigantea]	Lottia gigantea	556113049	0
Eti001129	38.45	40.33	40.71		41.51	73.72	64.45		58.85	64.79	52.72		48.29	41.63	38.66		0.0509891	0.940755	0.723717		0.56519	0.707641	0.497656		0.237815	0.0264795	-0.111021		1	0.843877	1		1	1	1		1	1	1		Serine incorporator 3 OS=Pongo abelii GN=SERINC3 PE=2 SV=1	Q5R533	2e-126		PREDICTED: serine incorporator 1-like isoform X4 [Aplysia californica]	Aplysia californica	524874781	0
Eti001130	48.34	39.14	44.62		40.99	91.41	57.27		38.64	58.1	111.11		21.78	27.12	25.21		-0.113285	1.10537	0.407831		-0.186824	0.40528	1.42747		-1.05638	-0.737425	-0.873135		1	0.725705	1		1	1	0.681824		0.860996	0.92091	1		Proteasome assembly chaperone 2 OS=Danio rerio GN=psmg2 PE=2 SV=1	Q1LXS2	2e-57		PREDICTED: proteasome assembly chaperone 2-like [Aplysia californica]	Aplysia californica	524912063	1e-145
Eti001131	131.14	21.67	22.26		69.64	100.73	79.48		28.16	27.15	69.64		14.45	13.77	25.55		0.235035	0.830316	0.464262		-1.06009	-1.10721	0.337045		-2.06461	-2.13095	-1.26951		1	0.973765	1		1	1	1		0.711485	0.65632	1		Collagen alpha-2(I) chain OS=Canis familiaris GN=COL1A2 PE=2 SV=2	O46392	5e-48		PREDICTED: collagen alpha-1(V) chain-like [Aplysia californica]	Aplysia californica	524874657	5e-99
Eti001132	50.89	52.48	63.64		54.05	67.21	62.08		43.36	37.92	80.06		26.63	26.95	38.25		-0.0509286	0.324751	0.187374		-0.35746	-0.54737	0.618246		-1.10325	-1.08328	-0.60883		1	1	1		1	1	1		0.870836	0.815088	1		ATP synthase subunit d, mitochondrial OS=Drosophila melanogaster GN=ATPsyn-d PE=2 SV=2	Q24251	1e-24		PREDICTED: ATP synthase subunit d, mitochondrial-like isoform X2 [Aplysia californica]	Aplysia californica	524893715	7e-71
Eti001133	91.77	85.27	94.95		22.38	34.49	32.15		36.33	40.72	35.25		40.19	50.37	39.42		-2.02742	-1.34217	-1.4661		-1.31729	-1.14884	-1.26959		-1.21452	-0.885535	-1.27016		0.886674	0.78898	1		1	1	0.947549		0.821662	0.882768	0.914623		High mobility group-T protein OS=Oncorhynchus mykiss PE=2 SV=2	P07746	2e-36		PREDICTED: high mobility group protein DSP1-like isoform X2 [Aplysia californica]	Aplysia californica	524895125	8e-47
Eti001134	47.38	42.7	36.79		53.43	70.47	53.59		54.63	51	74.74		36.3	37.69	43.83		0.326856	0.787865	0.369417		0.369556	0.27422	0.91327		-0.261915	-0.205077	-0.0180773		1	0.925032	1		1	1	0.977234		1	1	1		Eukaryotic translation initiation factor 3 subunit C OS=Bos taurus GN=EIF3C PE=2 SV=1	Q3SYW6	0		PREDICTED: eukaryotic translation initiation factor 3 subunit C-like isoform X1 [Aplysia californica]	Aplysia californica	524874352	0
Eti001135	41.8	44.76	50.83		43.87	36.28	40.09		22.09	27.41	29.03		96.29	75.24	94.67		-0.072833	-0.280001	-0.161919		-1.04758	-0.736863	-0.565281		1.03232	0.678856	0.979288		1	1	1		1	1	1		0.618401	0.816971	0.719934		Tenascin-R OS=Homo sapiens GN=TNR PE=1 SV=3	Q92752	4e-16		PREDICTED: angiopoietin-2-like [Aplysia californica]	Aplysia californica	524913789	2e-17
Eti001137	40.38	35.06	34.78		46.83	86.52	57.28		49.72	58.73	83.24		33.64	34.1	41.03		0.339967	1.28708	0.669064		0.437487	0.681672	1.27197		-0.168599	-0.14601	0.0902457		1	0.622056	1		1	1	0.81365		1	1	1		Serine/threonine-protein phosphatase PP1-alpha catalytic subunit OS=Rattus norvegicus GN=Ppp1ca PE=1 SV=1	P62138	0		PREDICTED: serine/threonine-protein phosphatase PP1-alpha catalytic subunit-like [Aplysia californica]	Aplysia californica	524912621	0
Eti001138	39.06	45.94	47.29		51.4	71.16	51.28		51.75	46.3	69.11		39.5	40.1	48		0.212804	0.74342	0.247801		0.233659	0.0766296	0.742108		-0.198209	-0.173955	0.0545966		1	0.937653	1		1	1	1		1	1	1		Serine/threonine-protein phosphatase 2A 65 kDa regulatory subunit A alpha isoform OS=Sus scrofa GN=PPP2R1A PE=2 SV=2	P54612	0		Serine/threonine-protein phosphatase 2A 65 kDa regulatory subunit A alpha isoform [Crassostrea gigas]	Crassostrea gigas	405978809	0
Eti001141	39.12	35.68	39.67		58.11	64.62	48.25		48.53	66.87	83.76		37.63	37.3	40.11		0.597425	0.812	0.367697		0.348648	0.815212	1.2272		-0.06026	-0.0701987	0.00369264		1	0.911054	1		1	1	0.8254		1	1	1		Very long-chain specific acyl-CoA dehydrogenase, mitochondrial OS=Bos taurus GN=ACADVL PE=2 SV=3	P48818	0		PREDICTED: very long-chain specific acyl-CoA dehydrogenase, mitochondrial-like [Aplysia californica]	Aplysia californica	524899671	0
Eti001143	50.96	54.92	56.77		47.16	45.86	50.05		49.31	52.8	48.18		48.63	45.82	47.93		-0.210119	-0.189865	-0.0858208		-0.134751	-0.0321501	-0.0769688		-0.196802	-0.280062	-0.246087		1	1	1		1	1	1		1	1	1		-	-	-		PREDICTED: uncharacterized protein LOC763564 [Strongylocentrotus purpuratus]	Strongylocentrotus purpuratus	115681195	2e-44
Eti001144	61.88	37.52	43.67		52.98	79.42	70.21		54.41	45.52	65.88		26.18	25.78	34.67		0.140402	0.786145	0.585019		0.189935	-0.0632462	0.556873		-0.907484	-0.926814	-0.530039		1	0.92446	1		1	1	1		0.939453	0.870185	1		Eukaryotic translation initiation factor 3 subunit H OS=Mus musculus GN=Eif3h PE=1 SV=1	Q91WK2	1e-133		PREDICTED: eukaryotic translation initiation factor 3 subunit H-like [Aplysia californica]	Aplysia californica	524886666	0
Eti001147	42.44	62.43	88.59		63.31	57.2	57.57		34.21	24.62	63.68		32.37	21.08	49.71		-0.0323083	-0.117773	-0.13102		-0.909211	-1.37986	0.0781332		-1.03034	-1.64684	-0.440207		1	1	1		1	0.980931	1		0.904563	0.598004	1		10 kDa heat shock protein, mitochondrial OS=Schistosoma japonicum GN=SJCHGC01960 PE=3 SV=2	Q5DC69	1e-38		PREDICTED: 10 kDa heat shock protein, mitochondrial-like [Aplysia californica]	Aplysia californica	524881473	9e-52
Eti001148	37.83	49.06	88.72		38.93	48.2	48.02		58.74	65.75	67.42		37	29.85	27.58		-0.594451	-0.224478	-0.253058		0.0116798	0.177535	0.300967		-0.698	-1.00462	-1.14956		1	1	1		1	1	1		1	0.862582	1		-	-	-		PREDICTED: uncharacterized protein LOC101850186 [Aplysia californica]	Aplysia californica	524893815	7e-11
Eti001150	43.94	58.85	61.23		34.98	51.02	42.87		53.83	57.96	40.04		52.46	51.14	47.39		-0.652026	-0.045889	-0.319434		-0.0187855	0.0914093	-0.354488		-0.0981983	-0.132325	-0.272921		1	1	1		1	1	1		1	1	1		Protein DD3-3 OS=Dictyostelium discoideum GN=DD3-3 PE=2 SV=1	Q58A42	6e-106		PREDICTED: protein DD3-3-like [Aplysia californica]	Aplysia californica	524879161	0
Eti001151	51.67	48.56	46.9		49.4	60.89	49.66		49.49	50.38	59.59		43.58	40.13	45.08		0.000317522	0.36379	0.0466017		0.0141921	0.0436467	0.373573		-0.211267	-0.327627	-0.190328		1	1	1		1	1	1		1	1	1		Cytoplasmic dynein 1 intermediate chain 2 OS=Bos taurus GN=DYNC1I2 PE=1 SV=1	Q0III3	0		PREDICTED: cytoplasmic dynein 1 intermediate chain 2-like isoform X4 [Aplysia californica]	Aplysia californica	524894854	0
Eti001152	69.24	51.3	57.17		36.04	37.65	48.41		68.37	35.03	38.31		50.35	55.7	45.41		-0.727451	-0.602857	-0.263463		0.207424	-0.752995	-0.537353		-0.275988	-0.127591	-0.452858		1	1	1		1	1	1		1	1	1		Xaa-Pro aminopeptidase 1 OS=Homo sapiens GN=XPNPEP1 PE=1 SV=3	Q9NQW7	0		PREDICTED: xaa-Pro aminopeptidase 1-like [Aplysia californica]	Aplysia californica	524864219	0
Eti001153	79.7	78.76	76.35		44.03	43.32	33.98		35.33	35.32	33.25		45.87	38.34	47.57		-0.839356	-0.801356	-1.175		-1.1457	-1.14225	-1.14262		-0.81157	-1.06745	-0.787088		1	0.984796	1		1	1	0.984868		0.970308	0.820117	1		Hexokinase type 2 OS=Drosophila melanogaster GN=Hex-t2 PE=2 SV=4	Q9NFT7	3e-126		PREDICTED: hexokinase-2-like isoform X9 [Aplysia californica]	Aplysia californica	524866294	0
Eti001154	54.55	38.75	40.99		52.57	53.56	56.46		45.33	56.2	52.13		43.51	47.36	50.35		0.220975	0.309382	0.362235		0.0182398	0.33237	0.310144		-0.0835411	0.0419486	0.0995902		1	1	1		1	1	1		1	1	1		RNA-directed DNA polymerase from mobile element jockey OS=Drosophila melanogaster GN=pol PE=1 SV=1	P21328	2e-23		PREDICTED: RNA-directed DNA polymerase from mobile element jockey-like [Strongylocentrotus purpuratus]	Strongylocentrotus purpuratus	390333711	8e-175
Eti001155	0.22	187.41	286.56		7.11	1.89	26.53		13.19	8.31	43.52		5.99	7.09	3.54		-4.47248	-6.31779	-2.53574		-3.57279	-4.23347	-1.7582		-4.75064	-4.50609	-5.53536		1	0.356746	1		1	0.924287	1		0.57252	0.591504	0.446657		-	-	-		PREDICTED: tenascin-R-like [Aplysia californica]	Aplysia californica	524906150	1e-11
Eti001156	79.97	37.71	32.57		83.2	61.87	54		43.57	25.81	68.98		34.7	31.19	37.69		0.717591	0.352256	0.132428		-0.204687	-0.955627	0.549234		-0.575049	-0.725925	-0.483414		1	1	1		1	1	1		1	0.951335	1		Apolipophorins OS=Locusta migratoria PE=1 SV=2	Q9U943	9e-12		PREDICTED: apolipophorins-like [Aplysia californica]	Aplysia californica	524898819	0
Eti001157	49.69	60.73	89.13		54.51	45.85	51.9		35.87	30.07	84.39		25.24	19.76	42.38		-0.293645	-0.482997	-0.326291		-0.886002	-1.13711	0.438878		-1.43519	-1.78622	-0.715733		1	1	1		1	1	1		0.709904	0.52575	1		Dolichyl-diphosphooligosaccharide--protein glycosyltransferase subunit DAD1 OS=Drosophila melanogaster GN=l(2)k12914 PE=3 SV=1	Q9VLM5	1e-56		PREDICTED: dolichyl-diphosphooligosaccharide--protein glycosyltransferase subunit DAD1-like [Aplysia californica]	Aplysia californica	524916658	1e-61
Eti001160	40.18	42.4	34.98		39.55	64.03	50.34		49.86	64.02	62.43		45.6	48.23	46.23		0.00363689	0.759934	0.389958		0.348568	0.713057	0.764218		0.177526	0.260825	0.169295		1	0.933824	1		1	1	1		1	0.993526	1		Nuclear factor erythroid 2-related factor 1 OS=Gallus gallus GN=NFE2L1 PE=2 SV=1	Q5ZL67	3e-46		PREDICTED: nuclear factor erythroid 2-related factor 1-like isoform X3 [Aplysia californica]	Aplysia californica	524916367	9e-177
Eti001164	71.33	42.12	32.43		50.4	70.57	80.76		45.99	38.81	87.52		22.19	22.09	20.99		0.0383362	0.585767	0.756822		-0.0823729	-0.323848	0.936452		-1.1764	-1.17967	-1.28419		1	0.98906	1		1	1	0.968848		0.84152	0.782281	0.907726		Tubulin alpha-1B chain OS=Pan troglodytes GN=TUBA1B PE=2 SV=1	Q5R1W4	6e-65		PREDICTED: tubulin alpha-1B chain-like [Cricetulus griseus]	Cricetulus griseus	354501112	1e-67
Eti001165	21.93	141.24	88.1		22.44	27.55	48.18		54.32	34.62	117.94		9.33	10.06	8.98		-1.90297	-1.54707	-0.762937		-0.618506	-1.26552	0.59225		-3.20107	-3.08946	-3.28378		1	0.789314	1		1	1	1		0.146812	0.174408	0.129309		-	-	-		Eppin [Crassostrea gigas]	Crassostrea gigas	405953203	6e-21
Eti001167	42.27	51.39	61.79		50.45	53.26	49.99		38.09	45.98	74.95		36.07	33.68	45.11		-0.0460593	0.0934678	-0.0208941		-0.440243	-0.164935	0.627182		-0.561098	-0.657463	-0.26667		1	1	1		1	1	1		1	0.942564	1		Eukaryotic translation initiation factor 3 subunit K OS=Bos taurus GN=EIF3K PE=2 SV=1	Q3T0V3	1e-90		PREDICTED: eukaryotic translation initiation factor 3 subunit K-like [Aplysia californica]	Aplysia californica	524868815	6e-124
Eti001168	53.73	51.56	44.71		54.81	54.2	57.18		48.35	48.55	45.82		40.54	36.53	46.18		0.122526	0.167743	0.221621		-0.047591	-0.0379072	-0.033806		-0.34402	-0.491302	-0.184143		1	1	1		1	1	1		1	0.983826	1		Neural proliferation differentiation and control protein 1 OS=Homo sapiens GN=NPDC1 PE=1 SV=2	Q9NQX5	9e-18		PREDICTED: neural proliferation differentiation and control protein 1-like [Aplysia californica]	Aplysia californica	524863997	8e-66
Eti001170	33.27	34.7	34.03		36.43	96.28	61.47		58	57.74	89.45		22.69	27.28	30.68		0.0900334	1.55381	0.883426		0.772328	0.769519	1.48854		-0.623994	-0.355573	-0.217046		1	0.404037	1		1	1	0.643083		1	0.999543	1		Succinate dehydrogenase [ubiquinone] flavoprotein subunit, mitochondrial OS=Danio rerio GN=sdha PE=2 SV=2	Q7ZVF3	0		PREDICTED: succinate dehydrogenase [ubiquinone] flavoprotein subunit, mitochondrial-like isoform X1 [Aplysia californica]	Aplysia californica	524896638	0
Eti001171	38.13	36.55	37.02		47.22	58.65	47.01		63.33	52.37	49.77		46.4	56.31	48.59		0.333725	0.70796	0.365417		0.767966	0.49757	0.511582		0.276982	0.559135	0.315626		1	0.947603	1		1	1	1		1	0.925957	1		Nck-associated protein 1 OS=Mus musculus GN=Nckap1 PE=1 SV=2	P28660	0		PREDICTED: membrane-associated protein Hem-like isoform X1 [Aplysia californica]	Aplysia californica	524885085	0
Eti001175	123.89	40.51	43.5		50.41	84.87	72.17		25.16	26.09	86.79		8.66	7.91	10.64		-0.475122	0.338662	0.080879		-1.46662	-1.40921	0.410554		-3.04741	-3.17416	-2.7778		1	1	1		1	1	1		0.206586	0.174405	0.263848		-	-	-		PREDICTED: uncharacterized protein LOC101857326 [Aplysia californica]	Aplysia californica	524880228	3e-15
Eti001176	63.53	27.21	33.28		34.46	74.11	51.95		35.73	51.43	69.97		43.75	41.87	53.31		-0.276142	0.890542	0.354335		-0.212545	0.317372	0.847812		0.0375181	-0.0229867	0.294956		1	0.903743	1		1	1	1		1	1	1		-	-	-		PREDICTED: RNA-directed DNA polymerase from mobile element jockey-like [Pundamilia nyererei]	Pundamilia nyererei	548553271	9e-25
Eti001179	48.48	45.69	43.58		47.77	65.82	51.52		42.42	43.43	55.25		45.03	43.11	47.29		0.0473219	0.571293	0.195092		-0.112995	-0.0750945	0.359372		-0.0690835	-0.129338	-0.0265979		1	0.98906	1		1	1	1		1	1	1		Multiple PDZ domain protein OS=Rattus norvegicus GN=Mpdz PE=1 SV=1	O55164	0		Multiple PDZ domain protein [Crassostrea gigas]	Crassostrea gigas	405964550	0
Eti001180	43.78	84.29	71.67		41.59	32.8	38.59		46.44	46.15	45.88		42.8	43.85	41.28		-0.685177	-0.96638	-0.755127		-0.515652	-0.521242	-0.441112		-0.675546	-0.637925	-0.756087		1	0.958194	1		1	1	1		1	0.96037	1		Frizzled-5 OS=Xenopus laevis GN=fzd5 PE=2 SV=1	P58421	3e-159		PREDICTED: LOW QUALITY PROTEIN: frizzled-5-like [Aplysia californica]	Aplysia californica	524872866	0
Eti001181	52.2	55.28	57.65		47.86	65.15	53.25		58.85	44.5	39.9		33.78	29.49	40.72		-0.210522	0.295779	-0.0181526		0.0987617	-0.300875	-0.370755		-0.744363	-0.937512	-0.502806		1	1	1		1	1	1		0.981125	0.862582	1		Adenylyl cyclase-associated protein 2 OS=Homo sapiens GN=CAP2 PE=1 SV=1	P40123	1e-133		PREDICTED: adenylyl cyclase-associated protein 1 [Columba livia]	Columba livia	543744084	2e-135
Eti001184	46.63	56.78	42.38		42.37	40.1	39.3		56.65	46.73	48.18		51.1	53.56	52.02		-0.206987	-0.22509	-0.277106		0.222534	-0.051575	0.0808024		0.0315606	0.102116	0.0291207		1	1	1		1	1	1		1	1	1		Eukaryotic translation initiation factor 3 subunit A OS=Mus musculus GN=Eif3a PE=1 SV=5	P23116	5e-20		PREDICTED: eukaryotic translation initiation factor 3 subunit A-like [Aplysia californica]	Aplysia californica	524898634	4e-49
Eti001185	33.91	41.39	35.51		50.75	45.62	37.88		68.85	65.21	54.72		48.11	51.56	41.71		0.449559	0.357151	0.0659238		0.900344	0.825589	0.660362		0.341076	0.443338	0.106699		1	1	1		1	1	1		1	0.957778	1		PERQ amino acid-rich with GYF domain-containing protein 2 OS=Danio rerio GN=gigyf2 PE=2 SV=1	Q4KME6	4e-29		PREDICTED: PERQ amino acid-rich with GYF domain-containing protein 2-like isoform X1 [Aplysia californica]	Aplysia californica	524905738	3e-130
Eti001186	122.61	44.11	43.56		59.47	69.03	71.32		23.71	16.93	32.38		33.62	11.95	46.51		-0.25285	0.0243789	0.0477719		-1.56862	-2.04974	-1.02778		-1.10653	-2.59555	-0.665972		1	1	1		1	0.844902	1		0.930095	0.332479	1		Glutamate receptor 4 OS=Rattus norvegicus GN=Gria4 PE=1 SV=1	P19493	8e-60		PREDICTED: glutamate receptor 3-like isoformX1 [Oreochromis niloticus]	Oreochromis niloticus	348538848	4e-61
Eti001187	68.11	57.12	57.93		53.44	63.74	52.61		39.35	33.62	57.83		28.52	26.3	35.42		-0.202427	0.113345	-0.186411		-0.63308	-0.855894	0.0135682		-1.13967	-1.25348	-0.854878		1	1	1		1	1	1		0.860395	0.758363	1		Methylmalonate-semialdehyde dehydrogenase [acylating], mitochondrial OS=Mus musculus GN=Aldh6a1 PE=1 SV=1	Q9EQ20	0		PREDICTED: methylmalonate-semialdehyde dehydrogenase [acylating], mitochondrial-like [Aplysia californica]	Aplysia californica	524913423	0
Eti001188	77.04	80.33	63.7		71.26	49.77	43.27		37.83	42.2	41.05		20.35	20.33	26.72		-0.058592	-0.514722	-0.73965		-0.96109	-0.799743	-0.751946		-1.89767	-1.89651	-1.53338		1	1	1		1	1	1		0.498088	0.473606	0.750291		Fatty acid-binding protein, heart OS=Myotis lucifugus GN=FABP3 PE=2 SV=3	Q865F7	2e-17		hypothetical protein LOTGIDRAFT_163303, partial [Lottia gigantea]	Lottia gigantea	556102926	2e-18
Eti001189	46.95	55.59	54.8		49.69	43.22	46.03		58.19	53.89	47.91		41.59	36.49	39.37		-0.0863305	-0.226216	-0.158301		0.152434	0.045468	-0.0365162		-0.374179	-0.560162	-0.481639		1	1	1		1	1	1		1	0.971675	1		Protein tyrosine phosphatase type IVA 1 OS=Rattus norvegicus GN=Ptp4a1 PE=1 SV=1	Q78EG7	1e-66		PREDICTED: protein tyrosine phosphatase type IVA 2-like isoform X6 [Aplysia californica]	Aplysia californica	524905770	3e-101
Eti001191	45.67	39.78	41.58		40.57	61.42	52.4		49.84	51.87	44.16		44.95	51.55	49.43		-0.0713882	0.588191	0.336096		0.236263	0.298049	0.152872		0.0450628	0.245729	0.154358		1	0.984572	1		1	1	1		1	0.994563	1		Unconventional myosin-VI OS=Sus scrofa GN=MYO6 PE=1 SV=1	Q29122	0		PREDICTED: unconventional myosin-VI-like [Aplysia californica]	Aplysia californica	524867691	0
Eti001192	40.28	36.36	46.53		39.9	82.78	61.77		47.27	48.31	57.8		35.07	36.36	40.35		-0.0497326	1.06434	0.618954		0.20596	0.240759	0.586956		-0.266761	-0.212463	-0.0925095		1	0.751633	1		1	1	1		1	1	1		-	-	-		PREDICTED: uncharacterized protein LOC101860145 [Aplysia californica]	Aplysia californica	524916361	8e-77
Eti001195	40.2	51.09	67.9		61.21	62.49	62.16		35.09	37.17	83.61		18.74	18.7	31.09		0.199136	0.290014	0.259816		-0.591958	-0.505536	0.751181		-1.53884	-1.53984	-0.837228		1	1	1		1	1	1		0.60403	0.582954	1		-	-	-		PREDICTED: SRA stem-loop-interacting RNA-binding protein, mitochondrial-like [Aplysia californica]	Aplysia californica	524867957	9e-30
Eti001196	45.75	55.07	56.35		47.69	47.95	44		52.61	41.05	30.96		50.5	40.89	54.68		-0.143838	-0.074771	-0.221279		0.00875173	-0.345525	-0.664744		-0.0924426	-0.39445	-0.0058381		1	1	1		1	1	1		1	0.996394	1		Reticulon-1-A OS=Xenopus laevis GN=rtn1-a PE=2 SV=1	Q6IFY7	3e-50		PREDICTED: reticulon-4-like isoform X2 [Aplysia californica]	Aplysia californica	524876941	2e-90
Eti001197	29.68	70.02	98.14		50.45	26.91	47.07		56.66	38.74	48.36		35.7	29.49	36.28		-0.390443	-1.23683	-0.451902		-0.21154	-0.756936	-0.349382		-0.920305	-1.19338	-0.925393		1	0.908943	1		1	1	1		0.973019	0.830877	1		-	-	-		hypothetical protein CGI_10021431 [Crassostrea gigas]	Crassostrea gigas	405968890	7e-21
Eti001198	78	41.85	58.43		62.68	48.95	62.2		45.83	30.28	42.07		34.02	28.11	33.49		0.065586	-0.229551	0.0923797		-0.375103	-0.968678	-0.407684		-0.847004	-1.11945	-0.897645		1	1	1		1	1	1		0.969905	0.816171	1		Transaldolase OS=Homo sapiens GN=TALDO1 PE=1 SV=2	P37837	5e-155		PREDICTED: transaldolase-like isoform X1 [Aplysia californica]	Aplysia californica	524882120	0
Eti001201	41.09	133.76	30.04		38.89	44.84	70.24		30.27	28.44	117.34		11.39	7.31	11.67		-0.819937	-0.553753	0.0713202		-1.17251	-1.26007	0.875517		-2.62501	-3.26114	-2.61743		1	1	1		1	1	1		0.371568	0.182813	0.341665		Tolloid-like protein 2 OS=Xenopus laevis GN=tll2 PE=2 SV=1	O57382	1e-17		PREDICTED: tolloid-like protein 2-like, partial [Ornithorhynchus anatinus]	Ornithorhynchus anatinus	149618793	1e-17
Eti001202	25.08	204.33	140.15		19.52	10.21	14.05		11.72	15.17	18.97		38.69	32.13	34.24		-2.66112	-3.53386	-3.09632		-3.38423	-3.01131	-2.59889		-1.70567	-1.97206	-1.91107		0.927222	0.223821	0.878143		0.632989	0.598391	0.671974		0.80018	0.660879	0.817368		Collectin-10 OS=Homo sapiens GN=COLEC10 PE=2 SV=2	Q9Y6Z7	1e-16		PREDICTED: macrophage mannose receptor 1-like [Aplysia californica]	Aplysia californica	524881964	3e-23
Eti001205	54.53	46.43	47.89		55.98	46.04	52.67		46.21	39.25	36.6		47.37	36.92	51.54		0.163663	-0.0569042	0.114578		-0.101896	-0.333143	-0.346867		-0.108136	-0.464677	-0.0142575		1	1	1		1	1	1		1	0.98915	1		Dihydropyrimidinase OS=Rattus norvegicus GN=Dpys PE=1 SV=2	Q63150	0		Dihydropyrimidinase [Crassostrea gigas]	Crassostrea gigas	405953142	0
Eti001207	67.99	42.45	35.8		36.17	76.85	55.28		35.16	46.24	100.05		17.9	25.24	21.55		-0.443533	0.705721	0.20698		-0.473494	-0.073809	1.12664		-1.48903	-0.990833	-1.24926		1	0.963767	1		1	1	0.906549		0.724681	0.864409	0.973519		Transmembrane protein 2 OS=Homo sapiens GN=TMEM2 PE=1 SV=1	Q9UHN6	4e-124		hypothetical protein LOTGIDRAFT_228278 [Lottia gigantea]	Lottia gigantea	556109023	0
Eti001208	90.17	60.24	57.66		54.51	43.24	54.07		28.11	17.52	52.23		34.42	25.93	41.97		-0.359	-0.632238	-0.33244		-1.30392	-1.9819	-0.319385		-1.05372	-1.45968	-0.795211		1	1	1		1	0.747388	1		0.897062	0.674835	1		Yolk ferritin OS=Lymnaea stagnalis PE=1 SV=1	P42578	8e-65		PREDICTED: yolk ferritin-like [Aplysia californica]	Aplysia californica	524864580	5e-51
Eti001211	29.94	38.21	33.31		54.38	81.84	63.7		28.55	44.72	124.26		17.51	17.86	25.19		0.676499	1.32744	0.942763		-0.242314	0.408573	1.97116		-0.989561	-0.958332	-0.493314		1	0.55333	1		1	1	0.254368		0.884625	0.838124	1		-	-	-		PREDICTED: uncharacterized protein LOC101860237 isoform X2 [Aplysia californica]	Aplysia californica	524871370	8e-37
Eti001213	48.33	49.51	67.36		52.33	57.19	48.21		34.51	32.43	75.02		24.25	25.17	42.61		-0.081016	0.108556	-0.161636		-0.670789	-0.756548	0.539773		-1.22247	-1.16564	-0.436448		1	1	1		1	1	1		0.796375	0.766949	1		Oligosaccharyltransferase complex subunit ostc OS=Danio rerio GN=ostc PE=2 SV=1	Q7ZWJ3	6e-71		PREDICTED: oligosaccharyltransferase complex subunit ostc-like [Aplysia californica]	Aplysia californica	524897004	3e-89
Eti001214	32.07	39.89	38.09		49.94	51.91	43.69		55.01	61.77	44.73		51.74	47.99	39.8		0.436785	0.553785	0.28228		0.587029	0.758077	0.380186		0.4565	0.350504	0.0502402		1	0.989862	1		1	1	1		1	0.980417	1		Eukaryotic translation initiation factor 4 gamma 2 OS=Mus musculus GN=Eif4g2 PE=1 SV=2	Q62448	7e-113		PREDICTED: eukaryotic translation initiation factor 4 gamma 2-like [Aplysia californica]	Aplysia californica	524908684	0
Eti001217	54.61	48.86	60.25		43.5	54.61	62.46		38.13	33.16	82.38		21.81	24.19	30.43		-0.336466	0.0530556	0.224265		-0.515039	-0.713078	0.686483		-1.3635	-1.21055	-0.911024		1	1	1		1	1	1		0.704841	0.745919	1		NADH dehydrogenase [ubiquinone] iron-sulfur protein 4, mitochondrial OS=Bos taurus GN=NDUFS4 PE=1 SV=1	Q02375	2e-55		PREDICTED: NADH dehydrogenase [ubiquinone] iron-sulfur protein 4, mitochondrial-like [Musca domestica]	Musca domestica	557775033	3e-56
Eti001218	0	224.28	132.59		15.29	0.91	23.01		40.71	23.91	80.46		6.37	6.1	0.22		-2.96064	-6.95794	-2.33099		-1.53868	-2.3037	-0.463236		-4.25387	-4.31646	-9.07052		1	0.416391	1		1	1	1		0.739802	0.69168	0.185033		Tubulin alpha-2 chain OS=Drosophila melanogaster GN=alphaTub85E PE=1 SV=1	P06604	7e-72		PREDICTED: tubulin alpha chain-like [Aplysia californica]	Aplysia californica	524868474	3e-83
Eti001219	124.07	25.76	29.1		41.02	96.8	61		17.17	22.18	70.94		15.02	26.52	24.26		-0.558077	0.743093	0.0527396		-1.80281	-1.42819	0.333909		-2.03777	-1.21472	-1.37335		1	0.978045	1		1	1	1		0.623711	0.861158	1		-	-	-		hypothetical protein LOTGIDRAFT_155605 [Lottia gigantea]	Lottia gigantea	556095617	1e-24
Eti001221	49.63	46.11	45.15		43.69	45.99	47.84		44.85	47.14	49.32		45	40.7	48.07		-0.114469	0.0209575	0.0546166		-0.0651518	0.00989906	0.162006		-0.103056	-0.244954	-0.0356252		1	1	1		1	1	1		1	1	1		Actin-related protein 10 OS=Mus musculus GN=Actr10 PE=1 SV=2	Q9QZB7	9e-121		PREDICTED: actin-related protein 10-like [Aplysia californica]	Aplysia californica	524886169	0
Eti001222	50.72	36.46	41.08		49.15	50.09	48.73		43.44	33.13	83.2		33.96	37.02	45.94		0.190475	0.279103	0.216382		0.0233369	-0.363137	1.05193		-0.373632	-0.246698	0.0342341		1	1	1		1	1	0.910832		1	1	1		Uncharacterized protein C9orf85 homolog OS=Rattus norvegicus PE=2 SV=1	Q68FU5	6e-24		PREDICTED: uncharacterized protein C9orf85-like [Aplysia californica]	Aplysia californica	524872924	1e-44
Eti001224	8.38	10.34	12.05		62.26	60.33	46.63		84.25	66	138.3		20.3	15.44	27.77		2.59386	2.61011	2.21537		3.04149	2.69284	3.84751		0.945912	0.553795	1.37007		0.0437944	0.0174655	0.121515		0.00834315	0.0172876	0.000114067		0.68097	0.882768	0.330871		ADP-ribosylation factor 1 OS=Plasmodium falciparum GN=ARF1 PE=1 SV=3	Q94650	8e-49		PREDICTED: ADP-ribosylation factor 1-like [Aplysia californica]	Aplysia californica	524885023	5e-73
Eti001226	37.42	49.73	50.27		39.64	38.87	39.36		59.75	50.66	56.97		40.84	43.77	42.55		-0.216145	-0.183289	-0.188125		0.386559	0.152316	0.409178		-0.204486	-0.101914	-0.173322		1	1	1		1	1	1		1	1	1		Syndecan OS=Drosophila melanogaster GN=Sdc PE=2 SV=2	P49415	5e-11		PREDICTED: uncharacterized protein LOC101851738, partial [Aplysia californica]	Aplysia californica	524886125	4e-43
Eti001227	68.04	42.25	36.24		43.88	59.88	47.94		58.27	69.02	44.04		25.86	26.29	27.56		-0.167139	0.342768	-0.00155064		0.252407	0.501048	-0.0597315		-0.96176	-0.934922	-0.897309		1	1	1		1	1	1		0.938142	0.880877	1		Estradiol 17-beta-dehydrogenase 12 OS=Macaca fascicularis GN=HSD17B12 PE=2 SV=1	Q4R5G7	1e-79		PREDICTED: estradiol 17-beta-dehydrogenase 12-like [Aplysia californica]	Aplysia californica	524867125	3e-121
Eti001228	39.77	9.47	18.05		59.65	84.78	41.46		30.85	42.33	71.3		44.76	15.9	90.78		1.3959	1.9651	0.909187		0.456027	0.917525	1.75496		0.951314	-0.538626	1.94375		1	0.282433	1		1	1	0.576385		0.860744	0.988578	0.263138		-	-	-		PREDICTED: uncharacterized protein LOC101846505 [Aplysia californica]	Aplysia californica	524885906	3e-18
Eti001229	0.19	240.85	152.98		16.42	0.4	18.37		40.17	16.69	48.98		6.45	6.78	0.39		-3.00155	-8.29042	-2.801		-1.70066	-2.96548	-1.32188		-4.38212	-4.30787	-8.43995		1	0.196509	1		1	1	1		0.638426	0.62945	0.149783		Endonuclease G, mitochondrial OS=Mus musculus GN=Endog PE=2 SV=1	O08600	9e-44		PREDICTED: endonuclease G, mitochondrial-like [Aplysia californica]	Aplysia californica	524872125	1e-172
Eti001231	44.37	49.1	50.2		36.61	37.69	44.33		41.87	51.65	46.69		49.19	47.1	49.5		-0.395997	-0.292643	-0.0815999		-0.19106	0.115559	0.05673		-0.00101969	-0.0607824	-0.0199408		1	1	1		1	1	1		1	1	1		Probable RNA-directed DNA polymerase from transposon X-element OS=Drosophila melanogaster GN=X-element\ORF2 PE=3 SV=1	Q9NBX4	7e-31		PREDICTED: RNA-directed DNA polymerase from mobile element jockey-like [Strongylocentrotus purpuratus]	Strongylocentrotus purpuratus	390343325	2e-176
Eti001234	32.72	37.15	39.12		46.67	59.17	49.68		56.56	56.43	40.74		41.25	47.43	39.78		0.353022	0.756278	0.481312		0.641526	0.641384	0.2591		0.143814	0.347525	0.0633605		1	0.926051	1		1	1	1		1	0.980264	1		-	-	-		PREDICTED: protein amalgam-like [Aplysia californica]	Aplysia californica	524889607	4e-36
Eti001235	15.14	47.6	77.67		26.46	72.71	49.75		113.13	28.62	76.67		14.68	8.63	15.48		-0.825965	0.692849	0.12321		1.28204	-0.698427	0.811275		-1.7073	-2.47005	-1.65758		1	0.981648	1		1	1	1		0.70117	0.394107	0.827374		Hemagglutinin/amebocyte aggregation factor OS=Limulus polyphemus PE=1 SV=1	Q01528	4e-31		PREDICTED: hemagglutinin/amebocyte aggregation factor-like [Aplysia californica]	Aplysia californica	524886404	2e-34
Eti001236	42.06	50.14	50.37		51.14	52.72	38.49		41.14	45.94	47.53		38.66	37.92	50.23		0.0971171	0.20292	-0.274309		-0.205364	-0.0424411	0.0941785		-0.337658	-0.362522	0.0119151		1	1	1		1	1	1		1	0.998391	1		T-complex protein 1 subunit eta OS=Gallus gallus GN=CCT7 PE=1 SV=1	Q5ZJK8	0		PREDICTED: T-complex protein 1 subunit eta-like [Aplysia californica]	Aplysia californica	524881729	0
Eti001237	37.95	47.2	51.1		44.49	40.05	50.9		52.59	50.97	37.67		45.22	39.93	48.07		-0.0371112	-0.12857	0.195526		0.21515	0.173276	-0.174944		-0.0450508	-0.222228	0.0146708		1	1	1		1	1	1		1	1	1		-	-	-		PREDICTED: uncharacterized protein LOC101861674 [Aplysia californica]	Aplysia californica	524894780	0
Eti001238	46.88	51.66	48.04		47.2	43.58	46.88		43.93	48.09	49.59		39.36	41.14	39.08		-0.0594961	-0.112899	-0.0302754		-0.152003	-0.0174342	0.114322		-0.352634	-0.286289	-0.391096		1	1	1		1	1	1		1	1	1		Prolyl endopeptidase OS=Mus musculus GN=Prep PE=2 SV=1	Q9QUR6	0		PREDICTED: prolyl endopeptidase-like [Aplysia californica]	Aplysia californica	524876712	0
Eti001240	42.33	59.65	74.56		40.74	35.77	43.83		30.64	38.44	89.28		26.15	27.82	35.38		-0.537949	-0.664041	-0.393142		-0.936808	-0.605643	0.69733		-1.2075	-1.11562	-0.799805		1	0.997557	1		1	1	1		0.813375	0.795149	1		Biogenesis of lysosome-related organelles complex 1 subunit 1 OS=Pongo abelii GN=BLOC1S1 PE=2 SV=2	Q5R7L8	2e-52		PREDICTED: biogenesis of lysosome-related organelles complex 1 subunit 1-like [Aplysia californica]	Aplysia californica	524881483	8e-70
Eti001241	7.94	86.79	122.13		43.99	69.22	10.51		41.01	24.73	47.06		28.52	20.72	41.32		-0.717952	-0.00302997	-2.74408		-0.807276	-1.53394	-0.517695		-1.37358	-1.83247	-0.867605		1	1	1		1	1	1		0.945939	0.775918	1		-	-	-		PREDICTED: uncharacterized protein LOC101857459 [Aplysia californica]	Aplysia californica	524866675	6e-29
Eti001243	0.15	197.5	232.22		7.22	1.53	18.9		11.7	12.51	60.92		0.03	0.02	0		-4.30998	-6.48258	-2.88413		-3.60317	-3.5044	-1.13207		-12.0877	-12.9314	-15.5741		1	0.366721	1		1	1	1		0.0383422	0.0412308	0.0246685		-	-	-		PREDICTED: uncharacterized protein LOC101863664 [Aplysia californica]	Aplysia californica	524879049	5e-41
Eti001244	34.13	35.78	19.08		71.76	181.11	82.78		15.99	27.68	48.71		4.66	12.62	8.33		1.2633	2.66031	1.50763		-0.891841	-0.0966985	0.806453		-2.7123	-1.27292	-1.90395		1	0.0353155	1		1	1	1		0.125905	0.725648	0.427425		-	-	-		hypothetical protein LOTGIDRAFT_236773 [Lottia gigantea]	Lottia gigantea	556094521	3e-12
Eti001245	35.79	48.82	52.41		40.14	40.19	42.87		61.91	72.5	61.06		31.01	26.09	29.77		-0.193502	-0.13059	-0.060307		0.442617	0.673911	0.5138		-0.59704	-0.84371	-0.684217		1	1	1		1	1	1		1	0.900139	1		Integrin alpha-8 OS=Mus musculus GN=Itga8 PE=1 SV=1	A2ARA8	3e-54		hypothetical protein LOTGIDRAFT_238706 [Lottia gigantea]	Lottia gigantea	556111155	4e-78
Eti001246	70.88	33.98	48.77		33.12	102.94	66.12		27.79	29.28	92.23		10.51	9.38	17.54		-0.641108	1.05697	0.39476		-0.882513	-0.803041	0.938393		-2.32764	-2.48947	-1.6159		1	0.807812	1		1	1	0.977969		0.348999	0.272181	0.738991		Frizzled-7 OS=Mus musculus GN=Fzd7 PE=1 SV=2	Q61090	4e-18		hypothetical protein BRAFLDRAFT_119545 [Branchiostoma floridae]	Branchiostoma floridae	260796851	5e-28
Eti001247	51.6	71.93	69.24		43.43	63.11	53.66		42.9	21.81	67.96		16.9	13.91	25.85		-0.57275	0.0275484	-0.229228		-0.579624	-1.55223	0.175381		-1.96544	-2.24371	-1.3808		1	1	1		1	0.920354	1		0.447539	0.310625	0.83919		Galactocerebrosidase OS=Salmo salar GN=galc PE=2 SV=1	B5X3C1	7e-125		PREDICTED: galactocerebrosidase-like isoform X1 [Aplysia californica]	Aplysia californica	524865346	3e-180
Eti001248	19.11	23.98	13.91		45.88	25.77	80.87		10.04	10.05	11.16		45.53	145.37	110.45		1.26152	0.490346	2.11783		-0.919466	-0.914541	-0.672637		1.21873	2.89618	2.46912		1	0.996312	0.321005		1	1	1		0.614252	0.00546483	0.0321514		Three prime repair exonuclease 1 OS=Mus musculus GN=Trex1 PE=1 SV=2	Q91XB0	3e-18		PREDICTED: uncharacterized protein LOC101738032 [Bombyx mori]	Bombyx mori	512893210	2e-22
Eti001249	23.63	59.51	74.53		60.96	35.78	38		37.32	40.23	30.7		44.28	42.79	54.04		0.20967	-0.498419	-0.433812		-0.486795	-0.375316	-0.677515		-0.282674	-0.329351	-0.0235216		1	1	1		1	1	1		1	1	1		-	-	-		PREDICTED: uncharacterized protein LOC101846747 [Aplysia californica]	Aplysia californica	524890779	1e-49
Eti001250	41.17	43.26	45.82		50.01	45.11	41.12		54.55	49.79	44.61		40.21	33.84	52.19		0.194704	0.107778	-0.0487197		0.331609	0.203252	0.132604		-0.150494	-0.396905	0.197244		1	1	1		1	1	1		1	0.994337	1		Serine/arginine-rich splicing factor 4 OS=Mus musculus GN=Srsf4 PE=2 SV=1	Q8VE97	7e-43		PREDICTED: serine/arginine-rich splicing factor 4-like isoform X1 [Aplysia californica]	Aplysia californica	524885217	1e-50
Eti001251	59.5	47.62	52.3		37.43	51.1	61.36		42.68	46.18	29.26		35.07	39.4	39.67		-0.514558	-0.00528474	0.235538		-0.31502	-0.197617	-0.769		-0.640808	-0.470219	-0.491024		1	1	1		1	1	1		0.996197	0.983826	1		-	-	-		PREDICTED: uncharacterized protein LOC101860221 [Aplysia californica]	Aplysia californica	524867425	1e-39
Eti001252	46.91	76.1	47.23		41.68	47.38	42.28		31.73	39.08	56.35		43.3	28.72	40.72		-0.453428	-0.207469	-0.394328		-0.836848	-0.532556	0.0834615		-0.430335	-1.02036	-0.547408		1	1	1		1	1	1		1	0.851913	1		Protein henna OS=Drosophila melanogaster GN=Hn PE=2 SV=3	P17276	0		hypothetical protein LOTGIDRAFT_161773 [Lottia gigantea]	Lottia gigantea	556104570	0
Eti001253	48.84	34.49	44.55		39.15	46.12	45.83		39.78	42.15	27.84		59.99	54.61	57.78		-0.132632	0.164958	0.132088		-0.0988211	-0.0106343	-0.523174		0.451898	0.319223	0.369665		1	1	1		1	1	1		1	0.986146	1		-	-	-		PREDICTED: uncharacterized protein LOC101853784 [Aplysia californica]	Aplysia californica	524881227	1e-73
Eti001255	21.74	187.61	128.91		16.85	13.87	39.83		28.75	28.83	18.56		17.01	22.96	15.87		-2.74523	-2.96488	-1.46571		-1.96423	-1.95776	-2.50354		-2.76428	-2.32845	-2.89236		0.920471	0.385498	1		1	0.967308	0.72968		0.448307	0.565961	0.379501		P2X purinoceptor 4 OS=Homo sapiens GN=P2RX4 PE=1 SV=2	Q99571	1e-103		purinergic ATP P2X4 receptor subunit 2 [Aplysia californica]	Aplysia californica	325297102	3e-180
Eti001256	46.72	44.91	47.09		31.85	62.93	58.05		48.82	60.12	51.18		25	33.55	29.94		-0.546837	0.496571	0.357198		0.0801358	0.384376	0.239291		-0.927402	-0.500212	-0.695626		1	0.99695	1		1	1	1		0.936844	0.985274	1		Isocitrate dehydrogenase [NADP], mitochondrial OS=Macaca fascicularis GN=IDH2 PE=2 SV=1	Q4R502	0		hypothetical protein LOTGIDRAFT_220933 [Lottia gigantea]	Lottia gigantea	556097340	0
Eti001257	49.18	42.98	49.27		46.12	62.17	83.67		44.71	22.89	82.64		17.27	18.33	20.75		-0.0410284	0.451151	0.856533		-0.0750401	-1.03631	0.902355		-1.48921	-1.40087	-1.25279		1	1	1		1	1	0.980161		0.685361	0.68875	0.936881		Gastric triacylglycerol lipase OS=Homo sapiens GN=LIPF PE=1 SV=1	P07098	2e-103		PREDICTED: gastric triacylglycerol lipase-like [Aplysia californica]	Aplysia californica	524889330	6e-129
Eti001258	56.21	47.39	55.29		34.01	43.34	49.06		45.2	54.99	36.21		35.23	43.78	38.94		-0.648612	-0.237682	-0.0814352		-0.226777	0.0595547	-0.455469		-0.628643	-0.312516	-0.512276		1	1	1		1	1	1		1	1	1		FYVE, RhoGEF and PH domain-containing protein 4 OS=Mus musculus GN=Fgd4 PE=2 SV=1	Q91ZT5	2e-119		PREDICTED: FYVE, RhoGEF and PH domain-containing protein 1-like isoform X2 [Aplysia californica]	Aplysia californica	524889738	0
Eti001260	35.82	35.71	37.86		39.83	34.15	38.92		65.74	66.93	96.19		28.91	32.62	26.43		0.118371	-0.0424767	0.123429		0.852303	0.882013	1.49245		-0.375084	-0.198231	-0.532594		1	1	1		1	1	0.664837		1	1	1		Murinoglobulin-2 OS=Rattus norvegicus GN=Mug2 PE=1 SV=1	Q6IE52	2e-55		PREDICTED: A.superbus venom factor 1-like [Aplysia californica]	Aplysia californica	524872499	6e-137
Eti001262	58.71	57.67	65.47		48.41	52.73	48.63		43.66	32.73	31.83		31.86	27.19	40.02		-0.333552	-0.148814	-0.288469		-0.471153	-0.883427	-0.836503		-0.967914	-1.19398	-0.66705		1	1	1		1	1	1		0.922954	0.773538	1		Cytochrome b5 OS=Mus musculus GN=Cyb5a PE=1 SV=2	P56395	7e-37		PREDICTED: cytochrome b5-like [Aplysia californica]	Aplysia californica	524886028	1e-52
Eti001264	70.23	15.27	16.85		64.9	102.28	84.4		24.57	32.56	83.76		17.83	10.45	15.48		0.909507	1.62821	1.32696		-0.480297	-0.0692352	1.3794		-0.984569	-1.75248	-1.21525		1	0.566481	1		1	1	0.872767		0.980576	0.695539	1		-	-	-		PREDICTED: uncharacterized protein LOC101849508 [Aplysia californica]	Aplysia californica	524865670	6e-113
Eti001265	42.52	41.39	38.65		40.27	69.07	55.42		49.65	46.17	53.89		33.4	32.23	35.59		-0.0306644	0.80935	0.468632		0.282441	0.181344	0.491773		-0.331443	-0.380305	-0.267832		1	0.912406	1		1	1	1		1	0.997231	1		V-type proton ATPase subunit S1 OS=Homo sapiens GN=ATP6AP1 PE=1 SV=2	Q15904	6e-23		PREDICTED: V-type proton ATPase subunit S1-like [Aplysia californica]	Aplysia californica	524894330	3e-70
Eti001266	54.11	51.46	53.59		41	68.04	54.61		42.97	48.19	49.2		21.48	22.95	29.17		-0.381291	0.411371	0.0708796		-0.302347	-0.133103	-0.0154075		-1.34456	-1.24673	-0.931223		1	1	1		1	1	1		0.73913	0.74664	1		NADH dehydrogenase [ubiquinone] 1 alpha subcomplex subunit 9, mitochondrial OS=Homo sapiens GN=NDUFA9 PE=1 SV=2	Q16795	7e-97		PREDICTED: NADH dehydrogenase [ubiquinone] 1 alpha subcomplex subunit 9, mitochondrial-like [Aplysia californica]	Aplysia californica	524880806	0
Eti001268	47.62	55.78	61.9		45.23	40.15	35.96		44.24	33.68	29.67		42.27	42.06	57.92		-0.29271	-0.403523	-0.585292		-0.313601	-0.7033	-0.798849		-0.421769	-0.426128	0.0047603		1	1	1		1	1	1		1	0.992745	1		T-complex protein 1 subunit theta OS=Gallus gallus GN=CCT8 PE=1 SV=3	Q6EE31	0		PREDICTED: T-complex protein 1 subunit theta-like [Aplysia californica]	Aplysia californica	524907151	0
Eti001272	41.55	44.51	46.52		41.19	48.38	49.46		52.19	34.63	32.52		49.2	38.61	54.85		-0.110003	0.183653	0.191908		0.24198	-0.345544	-0.349258		0.114956	-0.232215	0.243591		1	1	1		1	1	1		1	1	1		Eukaryotic translation initiation factor 1A, Y-chromosomal OS=Pan troglodytes GN=EIF1AY PE=2 SV=3	Q6GVM3	2e-46		PREDICTED: eukaryotic translation initiation factor 1A, X-chromosomal-like isoform X1 [Aplysia californica]	Aplysia californica	524891164	1e-54
Eti001273	46.94	26.11	33.5		48.16	65.32	63.5		31.88	49.66	106.91		18.34	21.78	21.14		0.426808	0.928612	0.864888		-0.156344	0.48682	1.67944		-0.995857	-0.74522	-0.819643		1	0.854114	1		1	1	0.519742		0.906697	0.928888	1		-	-	-		PREDICTED: uncharacterized protein LOC101858164 [Aplysia californica]	Aplysia californica	524870815	2e-51
Eti001274	24.67	16.57	15		62.77	62.13	56.55		41.39	44.07	101.91		33.52	33.65	40.73		1.73106	1.77816	1.61898		1.14141	1.23621	2.53231		0.795076	0.803436	1.04831		0.682005	0.282508	1		1	0.907102	0.0642838		0.895378	0.833346	0.864723		Slit homolog 2 protein OS=Mus musculus GN=Slit2 PE=2 SV=2	Q9R1B9	7e-28		PREDICTED: insulin-like growth factor-binding protein complex acid labile subunit-like, partial [Aplysia californica]	Aplysia californica	524886198	1e-103
Eti001275	42.04	46.96	48.47		39.9	39.28	36.08		41.42	38.7	24.07		59.91	53.16	62.97		-0.208425	-0.169514	-0.315484		-0.143229	-0.23765	-0.835145		0.346775	0.177043	0.390769		1	1	1		1	1	1		1	1	1		Protein arginine N-methyltransferase 1 OS=Xenopus tropicalis GN=prmt1 PE=2 SV=1	Q28F07	0		PREDICTED: protein arginine N-methyltransferase 1-like [Aplysia californica]	Aplysia californica	524881487	0
Eti001276	0.43	212.9	136.71		13.97	0.32	24.24		41.83	18.72	70.87		5.03	7.38	0.4		-3.06252	-8.4138	-2.22999		-1.4716	-2.62856	-0.618153		-4.56934	-4.01368	-8.19304		1	0.144948	1		1	1	1		0.533738	0.606444	0.118823		Tubulin beta-4B chain OS=Mus musculus GN=Tubb4b PE=1 SV=1	P68372	0		tubulin, beta 4A class IVa [Xenopus (Silurana) tropicalis]	Xenopus (Silurana) tropicalis	82524653	0
Eti001277	55.34	52.4	56.47		37.8	57.89	48.75		38.3	45.03	53.84		24.56	28.74	33.44		-0.543513	0.132897	-0.137983		-0.513161	-0.275764	0.0690662		-1.1964	-0.967246	-0.779368		1	1	1		1	1	1		0.826397	0.853089	1		NADH dehydrogenase [ubiquinone] iron-sulfur protein 2, mitochondrial OS=Rattus norvegicus GN=Ndufs2 PE=1 SV=1	Q641Y2	0		AGAP006891-PA [Anopheles gambiae str. PEST]	Anopheles gambiae str. PEST	158286683	0
Eti001278	55.44	46.3	48.96		47.05	54.54	54.96		40.02	35.99	43.55		35.17	33.79	36.76		-0.104866	0.170059	0.158169		-0.327041	-0.47598	-0.113941		-0.555342	-0.610426	-0.519561		1	1	1		1	1	1		1	0.961188	1		Ankyrin-2 OS=Homo sapiens GN=ANK2 PE=1 SV=4	Q01484	0		PREDICTED: microtubule-associated protein futsch-like isoform X8 [Aplysia californica]	Aplysia californica	524866928	0
Eti001279	127.9	23.47	27.33		52.64	91.98	103		16.28	14.03	36.57		20.16	3.7	14.78		-0.197157	0.670331	0.809485		-1.8794	-2.08798	-0.621014		-1.61292	-4.0532	-2.08813		1	0.990781	1		1	0.926618	1		0.82962	0.117146	0.72586		-	-	-		hypothetical protein LOTGIDRAFT_228200 [Lottia gigantea]	Lottia gigantea	556108879	4e-32
Eti001280	41.65	47.06	56.66		48.54	41.74	45.64		42.41	35.05	58.6		34.09	38.86	41.4		-0.00556025	-0.162752	-0.0558422		-0.18898	-0.460882	0.369602		-0.546002	-0.354513	-0.293888		1	1	1		1	1	1		1	0.998215	1		SUMO-conjugating enzyme UBC9 OS=Xenopus tropicalis GN=ube2i PE=2 SV=1	Q28CQ4	3e-97		PREDICTED: SUMO-conjugating enzyme UBC9-B-like isoform X3 [Aplysia californica]	Aplysia californica	524900915	7e-106
Eti001281	37.21	40.59	44.08		45.54	47.5	42.71		50.28	58.89	35.21		41.14	43.38	44.46		0.156433	0.278647	0.102479		0.310568	0.542149	-0.112246		-0.0211927	0.0579028	0.0627867		1	1	1		1	1	1		1	1	1		Chromobox protein homolog 1 OS=Mus musculus GN=Cbx1 PE=1 SV=1	P83917	2e-46		PREDICTED: chromobox protein homolog 1-like [Aplysia californica]	Aplysia californica	524912510	2e-58
Eti001282	42.81	36.45	39.1		44.77	58.13	54.53		52.1	51.37	47.58		31.8	36.77	34.89		0.172409	0.61048	0.495461		0.401909	0.386119	0.362542		-0.352152	-0.139897	-0.246586		1	0.981608	1		1	1	1		1	1	1		Carbonic anhydrase 2 OS=Mus musculus GN=Ca2 PE=1 SV=4	P00920	8e-50		hypothetical protein CGI_10014201 [Crassostrea gigas]	Crassostrea gigas	405968077	5e-61
Eti001283	54.77	59.65	77.27		43.91	45.2	57.87		38.73	21.68	45.08		24.69	26.24	35.12		-0.548916	-0.446129	-0.112449		-0.718552	-1.55174	-0.408675		-1.41046	-1.3197	-0.930411		1	1	1		1	0.920354	1		0.714664	0.721994	1		Triosephosphate isomerase OS=Xenopus tropicalis GN=tpi1 PE=2 SV=1	B0BM40	3e-113		PREDICTED: triosephosphate isomerase-like [Aplysia californica]	Aplysia californica	524900673	7e-141
Eti001284	51.34	45.86	50.67		42.49	58.21	55.58		37.93	36.17	43.42		35.17	32.01	41.32		-0.223479	0.291932	0.202283		-0.376263	-0.440904	-0.0903269		-0.527346	-0.660303	-0.322851		1	1	1		1	1	1		1	0.948195	1		Exonuclease 3'-5' domain-containing protein 1 OS=Mus musculus GN=Exd1 PE=2 SV=1	Q8CDF7	3e-36		PREDICTED: uncharacterized protein LOC101862633 [Aplysia californica]	Aplysia californica	524872803	1e-94
Eti001286	33.82	18.63	26.28		49.73	57.23	36.3		53.25	57.65	73.01		47.38	42.14	33.61		0.910374	1.1752	0.494604		1.02054	1.13959	1.56674		0.809961	0.643759	0.287011		1	0.700909	1		1	0.957927	0.602364		0.884625	0.895775	1		Blastula protease 10 OS=Paracentrotus lividus GN=BP10 PE=2 SV=1	P42674	2e-47		PREDICTED: blastula protease 10-like [Aplysia californica]	Aplysia californica	524912361	1e-123
Eti001289	56.14	52.02	61.89		39.52	44.15	67.76		47.86	44.25	25.47		28.11	27.43	31.63		-0.529291	-0.308244	0.28681		-0.242066	-0.351155	-1.06067		-1.05193	-1.0842	-0.909609		1	1	1		1	1	0.986357		0.860479	0.791811	1		Barrier-to-autointegration factor OS=Danio rerio GN=banf1 PE=1 SV=1	Q6P026	4e-43		PREDICTED: barrier-to-autointegration factor-like isoform X1 [Pundamilia nyererei]	Pundamilia nyererei	548493072	4e-43
Eti001292	53.36	47.17	56.78		45.79	52.34	53.91		35.84	30.02	65.68		28.6	22.57	32.39		-0.204813	0.0495596	0.069382		-0.546787	-0.7986	0.417777		-0.914613	-1.25334	-0.763227		1	1	1		1	1	1		0.920904	0.720237	1		Protein mago nashi homolog 2 OS=Homo sapiens GN=MAGOHB PE=1 SV=1	Q96A72	5e-95		PREDICTED: protein mago nashi homolog 2-like [Aplysia californica]	Aplysia californica	524884820	2e-101
Eti001293	45.26	50.84	53.34		39.45	51.69	45.72		45.6	43.99	37.51		36.69	34.41	39.89		-0.344717	0.106431	-0.0935967		-0.124805	-0.172832	-0.315413		-0.480797	-0.570654	-0.387446		1	1	1		1	1	1		1	0.961723	1		Eukaryotic initiation factor 4A-III OS=Rattus norvegicus GN=Eif4a3 PE=1 SV=1	Q3B8Q2	0		PREDICTED: eukaryotic initiation factor 4A-III-like [Aplysia californica]	Aplysia californica	524884895	0
Eti001295	40.96	13.87	15.02		48.16	58.31	42.84		26.42	28.87	88.5		62.54	35.82	60.94		1.0328	1.37098	0.902425		0.178104	0.311106	2.01273		1.37933	0.578289	1.31393		1	0.625137	1		1	1	0.361613		0.59491	0.93367	0.688952		-	-	-		neuropeptide precursor [Aplysia californica]	Aplysia californica	325296977	1e-34
Eti001298	59.02	22.39	27.37		40.98	81.09	61.03		32.48	48.43	91.82		15.9	19.67	21.52		0.16211	1.20906	0.775501		-0.161726	0.419046	1.42807		-1.23415	-0.924129	-0.825573		1	0.731308	1		1	1	0.76545		0.860395	0.897818	1		Acid trehalase-like protein 1 OS=Danio rerio GN=athl1 PE=2 SV=1	A0JMP0	3e-148		PREDICTED: acid trehalase-like protein 1-like [Aplysia californica]	Aplysia californica	524912598	2e-179
Eti001299	42.95	30.75	43.68		52.18	60.11	67.89		34.21	39.35	80.64		24.49	19.58	25.37		0.405514	0.671056	0.823414		-0.192195	0.0139771	1.13574		-0.716701	-1.03697	-0.693179		1	0.958194	1		1	1	0.868258		0.981909	0.815088	1		Transcription elongation factor B polypeptide 1 OS=Rattus norvegicus GN=Tceb1 PE=1 SV=1	P83941	2e-64		PREDICTED: similar to AGAP011535-PA [Tribolium castaneum]	Tribolium castaneum	91087169	2e-63
Eti001300	51.55	51.77	65.28		39.95	45.36	50.56		47.66	39.23	48.89		28.26	22.47	29.72		-0.499889	-0.256281	-0.12235		-0.234296	-0.511106	-0.106709		-1.03002	-1.35876	-0.98676		1	1	1		1	1	1		0.874638	0.677173	1		V-type proton ATPase subunit e 1 OS=Rattus norvegicus GN=Atp6v0e1 PE=3 SV=3	Q794C0	4e-15		hypothetical protein LOTGIDRAFT_203893 [Lottia gigantea]	Lottia gigantea	556106500	2e-25
Eti001303	54.32	45.85	59.73		41.41	48.14	52.62		37.18	31.02	55.39		28	31.01	34.4		-0.373151	-0.0944564	0.0109505		-0.517164	-0.774923	0.148764		-0.968668	-0.818492	-0.699461		1	1	1		1	1	1		0.927704	0.903737	1		Interferon-induced helicase C domain-containing protein 1 OS=Mus musculus GN=Ifih1 PE=1 SV=1	Q8R5F7	3e-30		PREDICTED: uncharacterized protein LOC101858706 [Aplysia californica]	Aplysia californica	524879894	2e-84
Eti001306	64.98	55.67	56.96		37.29	49.66	37.65		37.61	34.21	33.24		34.47	33.68	42.05		-0.677153	-0.202358	-0.624966		-0.653726	-0.786478	-0.740526		-0.821357	-0.85239	-0.562501		1	1	1		1	1	1		0.969905	0.895293	1		Citrate synthase, mitochondrial OS=Danio rerio GN=cs PE=2 SV=1	Q7ZVY5	0		PREDICTED: citrate synthase, mitochondrial-like [Aplysia californica]	Aplysia californica	524900390	0
Eti001307	53.95	44.29	51.55		38.19	50.8	52.33		43.69	47.98	42.7		26.92	28.63	36.4		-0.396515	0.0766019	0.0962448		-0.191469	-0.0521633	-0.133501		-0.931816	-0.840611	-0.524642		1	1	1		1	1	1		0.936844	0.897818	1		Muscle-specific protein 20 OS=Drosophila melanogaster GN=Mp20 PE=2 SV=2	P14318	7e-46		PREDICTED: myophilin-like [Aplysia californica]	Aplysia californica	524913109	2e-78
Eti001308	54.07	43.53	42.62		39.31	52.33	45.72		43.44	39.96	38		40.57	44.13	32.82		-0.260778	0.215295	-0.00282568		-0.104989	-0.220398	-0.206022		-0.24546	-0.121346	-0.580225		1	1	1		1	1	1		1	1	1		Glioma tumor suppressor candidate region gene 2 protein OS=Homo sapiens GN=GLTSCR2 PE=1 SV=2	Q9NZM5	4e-16		PREDICTED: glioma tumor suppressor candidate region gene 2 protein-like [Aplysia californica]	Aplysia californica	524890366	3e-64
Eti001309	11.39	7.09	9.98		38.09	49.44	39.87		49.61	52.99	92.97		37.04	24.94	102.9		1.99368	2.43179	2.0986		2.3865	2.4857	3.38268		1.92299	1.355	3.36916		0.130825	0.0120019	0.0942477		0.036114	0.0126914	0.000600252		0.0463665	0.327982	0.00016349		FAD-dependent oxidoreductase domain-containing protein 2 OS=Homo sapiens GN=FOXRED2 PE=1 SV=1	Q8IWF2	1e-88		PREDICTED: FAD-dependent oxidoreductase domain-containing protein 2-like [Aplysia californica]	Aplysia californica	524882201	3e-109
Eti001311	38.27	47.95	62.01		42.48	31.84	40.7		35.23	26.87	48.93		45.58	38.86	57.23		-0.224631	-0.57986	-0.247904		-0.483726	-0.871131	0.08124		-0.15483	-0.382365	0.145317		1	1	1		1	1	1		1	0.996729	1		Proteasome subunit alpha type-6 OS=Mus musculus GN=Psma6 PE=1 SV=1	Q9QUM9	1e-143		PREDICTED: proteasome subunit alpha type-6-like [Aplysia californica]	Aplysia californica	524884878	9e-163
Eti001312	47.93	38.06	41.62		45.81	33.66	52.24		48.77	34.88	23.6		52.23	43.41	53.56		0.096396	-0.286284	0.324237		0.19809	-0.281221	-0.757956		0.254653	-0.00951911	0.262933		1	1	1		1	1	1		1	1	1		Tetraspanin-3 OS=Bos taurus GN=TSPAN3 PE=2 SV=1	Q3SZR9	4e-34		PREDICTED: tetraspanin-3-like [Aplysia californica]	Aplysia californica	524885577	1e-105
Eti001313	53.22	34.64	38.31		51.64	54.15	49.08		39.69	31.46	31.59		49.73	38.71	43.25		0.284434	0.414822	0.249731		-0.0837272	-0.414796	-0.321586		0.199559	-0.159465	-0.0298271		1	1	1		1	1	1		1	1	1		Centrosomal protein of 70 kDa OS=Mus musculus GN=Cep70 PE=2 SV=1	Q6IQY5	8e-50		PREDICTED: centrosomal protein of 70 kDa-like [Aplysia californica]	Aplysia californica	524895234	0
Eti001314	38.01	23.84	36.53		26.76	74.7	71.35		50.94	73.31	55.29		17.39	26.87	20.03		-0.303559	1.23902	1.1497		0.636543	1.16596	0.845631		-0.95651	-0.325343	-0.779931		1	0.657165	1		1	0.946674	0.99747		0.9231	1	1		Hemagglutinin/amebocyte aggregation factor OS=Limulus polyphemus PE=1 SV=1	Q01528	2e-21		PREDICTED: hemagglutinin/amebocyte aggregation factor-like [Xenopus (Silurana) tropicalis]	Xenopus (Silurana) tropicalis	301624748	1e-24
Eti001315	123.75	22.53	26.95		24.92	112.8	60.73		35.32	15.74	76.46		4.99	4.76	5.57		-1.2308	1.00974	0.0923751		-0.716537	-1.87614	0.488318		-3.58139	-3.64677	-3.45018		1	0.911817	1		1	0.974142	1		0.187821	0.179803	0.199168		Periostin OS=Homo sapiens GN=POSTN PE=1 SV=2	Q15063	3e-25		PREDICTED: transforming growth factor-beta-induced protein ig-h3-like [Aplysia californica]	Aplysia californica	524913364	1e-81
Eti001317	53.76	44.66	44.93		36.19	49.1	44.47		39.45	40.53	41.57		38.22	40.92	40.53		-0.410986	0.090434	-0.0757197		-0.275631	-0.232572	-0.108613		-0.363601	-0.262077	-0.306752		1	1	1		1	1	1		1	1	1		Leucine-rich repeats and immunoglobulin-like domains protein 3 OS=Homo sapiens GN=LRIG3 PE=2 SV=1	Q6UXM1	0		PREDICTED: leucine-rich repeats and immunoglobulin-like domains protein 3-like, partial [Aplysia californica]	Aplysia californica	524900344	0
Eti001318	54.44	57.25	66.22		36.91	34.6	34.45		45.66	37.67	27.17		43.19	33.16	43.4		-0.692398	-0.72439	-0.75331		-0.3745	-0.648104	-1.03234		-0.49678	-0.87548	-0.517949		1	0.995307	1		1	1	1		1	0.889652	1		V-type proton ATPase subunit B OS=Manduca sexta GN=VHA55 PE=2 SV=1	P31401	0		PREDICTED: V-type proton ATPase subunit B-like [Aplysia californica]	Aplysia californica	524870028	0
Eti001320	30.25	14.74	19.6		37.9	95.16	16.01		15.32	26.13	23.65		98.09	41.67	95.21		0.803309	2.19323	-0.401527		-0.492412	0.282462	0.224693		2.14441	0.911954	2.07371		1	0.14867	1		1	1	1		0.120979	0.793713	0.145107		-	-	-		PREDICTED: uncharacterized protein LOC101861104 [Aplysia californica]	Aplysia californica	524873154	0
Eti001321	36.33	42.64	38.65		40.19	41.45	38.09		44.86	43.84	48.83		46.38	46.15	46.14		0.0269684	0.132992	-0.0122627		0.196206	0.166285	0.410522		0.202098	0.197549	0.166168		1	1	1		1	1	1		1	0.999543	1		DEP domain-containing protein 5 OS=Homo sapiens GN=DEPDC5 PE=1 SV=2	O75140	0		PREDICTED: DEP domain-containing protein 5-like isoform X1 [Aplysia californica]	Aplysia californica	524873938	0
Eti001322	92.42	40.85	36.17		26.01	32.15	46.86		43.03	55.69	50.92		30.94	35.05	22.96		-1.13362	-0.765868	-0.246035		-0.396194	-0.0195145	-0.0624202		-0.91363	-0.73117	-1.37243		1	0.996312	1		1	1	1		0.969905	0.951288	0.943379		Ammonium transporter Rh type B-B OS=Xenopus laevis GN=rhbg-b PE=2 SV=1	Q6DCG4	4e-120		hypothetical protein LOTGIDRAFT_111301, partial [Lottia gigantea]	Lottia gigantea	556113528	1e-144
Eti001323	46.42	39.19	38.72		54.33	45.04	44.03		45.31	40.7	42.54		39.21	38.58	38.6		0.380515	0.170827	0.115285		0.129081	-0.0208994	0.128779		-0.121662	-0.142091	-0.171738		1	1	1		1	1	1		1	1	1		Cyclin-G-associated kinase OS=Rattus norvegicus GN=Gak PE=2 SV=1	P97874	0		PREDICTED: cyclin-G-associated kinase-like [Aplysia californica]	Aplysia californica	524911177	0
Eti001324	56.5	54.3	57.34		40.09	43.31	40.3		34.74	29.16	23.81		46.08	36.55	50.29		-0.493209	-0.320025	-0.446312		-0.688623	-0.937237	-1.14215		-0.323054	-0.654909	-0.224772		1	1	1		1	1	0.982605		1	0.951288	1		Ras-related protein Rab-2 OS=Lymnaea stagnalis GN=RAB2 PE=2 SV=1	Q05975	1e-135		PREDICTED: ras-related protein Rab-2-like [Aplysia californica]	Aplysia californica	524890839	7e-134
Eti001325	0.21	237.67	118.26		9.13	4.06	21.95		67.45	14.74	28.31		2.74	5.33	2.61		-3.70202	-4.80906	-2.398		-0.808129	-2.99942	-1.96777		-5.47358	-4.5091	-5.57146		1	0.584975	1		1	1	1		0.470239	0.591504	0.443029		Alpha-amylase OS=Pseudoalteromonas haloplanktis GN=amy PE=1 SV=3	P29957	3e-23		PREDICTED: LOW QUALITY PROTEIN: alpha-amylase 2B-like [Aplysia californica]	Aplysia californica	524865907	3e-31
Eti001327	61.2	51.67	61.01		39.93	44.83	48.1		41.94	34.73	27.97		36.21	25.21	38		-0.547363	-0.318315	-0.239873		-0.46479	-0.732956	-0.958171		-0.719034	-1.23862	-0.677789		1	1	1		1	1	1		0.983785	0.74209	1		S-phase kinase-associated protein 1 OS=Xenopus laevis GN=skp1 PE=1 SV=3	Q71U00	3e-78		PREDICTED: S-phase kinase-associated protein 1-like isoform X2 [Aplysia californica]	Aplysia californica	524865144	6e-86
Eti001328	75.32	45.87	38.84		64.56	45.45	43.69		21.43	22.29	33.5		44.31	23.19	52.04		0.262261	-0.182438	-0.26261		-1.31749	-1.25606	-0.582134		-0.311495	-1.24315	-0.107588		1	1	1		1	1	1		1	0.779421	1		-	-	-		hypothetical protein LOTGIDRAFT_238204 [Lottia gigantea]	Lottia gigantea	556113005	1e-14
Eti001329	59.06	70.6	70.48		39.28	33.7	34.09		42.98	37.5	26.7		32.78	26.6	35.88		-0.772527	-0.932104	-0.938053		-0.631443	-0.824698	-1.22738		-1.06478	-1.3632	-0.962522		1	0.956966	1		1	1	0.972062		0.883976	0.701628	1		Sorting nexin-2 OS=Homo sapiens GN=SNX2 PE=1 SV=2	O60749	4e-161		PREDICTED: sorting nexin-2-like isoform X3 [Aplysia californica]	Aplysia californica	524893765	0
Eti001333	54.06	40.8	48.52		36.68	54.47	59.01		42.68	41.18	52.65		23.93	25.47	28.46		-0.391755	0.240186	0.332408		-0.160125	-0.209382	0.231637		-1.03846	-0.945731	-0.816301		1	1	1		1	1	1		0.741509	0.754864	1		-	-	-		PREDICTED: uncharacterized protein LOC101858890 [Aplysia californica]	Aplysia californica	524902456	7e-37
Eti001334	48.91	51.57	58.08		40.78	60.56	56.28		35.08	32.42	56.61		19.16	20.97	27.32		-0.382284	0.249578	0.121147		-0.587928	-0.698026	0.193177		-1.50252	-1.36993	-1.01899		1	1	1		1	1	1		0.614252	0.652877	1		Enhancer of rudimentary homolog OS=Aedes aegypti PE=3 SV=1	Q93104	6e-51		PREDICTED: enhancer of rudimentary homolog [Aplysia californica]	Aplysia californica	524880729	6e-64
Eti001335	58.52	40.69	60.42		45.6	69.95	41.55		14.06	57.58	44.47		20.32	37.17	17.22		-0.232311	0.446489	-0.328024		-1.91853	0.119745	-0.166565		-1.42933	-0.554855	-1.69587		1	1	1		1	1	1		0.730496	0.973491	0.638363		Heparanase OS=Gallus gallus GN=HPSE PE=1 SV=1	Q90YK5	6e-70		PREDICTED: heparanase-like isoform X8 [Aplysia californica]	Aplysia californica	524901540	3e-140
Eti001336	41.98	30.53	37.59		32.79	70.43	71.42		39.46	33.2	80.33		19.76	21.57	27.4		-0.172605	0.991635	0.988681		0.10554	-0.139675	1.22169		-0.934304	-0.804901	-0.491103		1	0.8039	1		1	1	0.815267		0.915539	0.897401	1		Peflin OS=Homo sapiens GN=PEF1 PE=1 SV=1	Q9UBV8	4e-55		PREDICTED: peflin-like [Aplysia californica]	Aplysia californica	524914082	6e-97
Eti001338	33.82	66.2	47.1		32.85	35.27	32.82		42.07	27.49	54.67		44.9	40.36	48.57		-0.585123	-0.421208	-0.548171		-0.217818	-0.828729	0.252093		-0.166267	-0.317366	-0.0811845		1	1	1		1	1	1		1	1	1		Glycine dehydrogenase (decarboxylating), mitochondrial OS=Mus musculus GN=Gldc PE=1 SV=1	Q91W43	0		Glycine dehydrogenase [decarboxylating], mitochondrial [Crassostrea gigas]	Crassostrea gigas	405978349	0
Eti001341	46.22	51.9	69.32		43.81	31.69	55.45		47.35	35.85	27.38		34.55	30.14	31.5		-0.356693	-0.762615	0.0215905		-0.233316	-0.630985	-0.932704		-0.730065	-0.924724	-0.891696		1	0.991678	1		1	1	1		0.992404	0.875944	1		Calcineurin B homologous protein 1 OS=Rattus norvegicus GN=Chp1 PE=1 SV=2	P61023	4e-72		PREDICTED: calcineurin B homologous protein 1-like [Aplysia californica]	Aplysia californica	524878598	7e-111
Eti001342	43.36	62.68	74.38		41.45	34.96	35.02		35.83	26.75	40.35		32.55	27.24	50.43		-0.543572	-0.728206	-0.748462		-0.74265	-1.1604	-0.480231		-0.923441	-1.17746	-0.320079		1	0.98906	1		1	1	1		0.91513	0.74993	1		Translocon-associated protein subunit gamma OS=Homo sapiens GN=SSR3 PE=1 SV=1	Q9UNL2	2e-57		PREDICTED: translocon-associated protein subunit gamma-like isoform X2 [Aplysia californica]	Aplysia californica	524915907	6e-80
Eti001343	47.48	45.99	56.05		51.69	36.41	50.77		50.3	33.96	30.25		36.06	26.3	38.72		0.0438801	-0.400504	0.0564179		0.01563	-0.547029	-0.626331		-0.506641	-0.958844	-0.43184		1	1	1		1	1	1		1	0.859721	1		Actin-related protein 2/3 complex subunit 4 OS=Mus musculus GN=Arpc4 PE=1 SV=3	P59999	3e-91		PREDICTED: actin-related protein 2/3 complex subunit 4-like [Aplysia californica]	Aplysia californica	524888001	4e-101
Eti001344	39.8	41.43	33.35		47.14	73.27	39.42		26.61	43.75	87.82		19.76	22.44	28.29		0.29365	0.991478	0.0742697		-0.520497	0.200236	1.29341		-0.992147	-0.805954	-0.502425		1	0.797251	1		1	1	0.759615		0.88456	0.895293	1		Arylsulfatase I OS=Homo sapiens GN=ARSI PE=1 SV=1	Q5FYB1	2e-38		PREDICTED: arylsulfatase B-like [Aplysia californica]	Aplysia californica	524872777	6e-57
Eti001345	32.15	50.56	47.45		30.18	49.78	44.87		53.96	41.93	61.53		27.84	27.71	34.95		-0.53105	0.252157	0.0797284		0.318285	-0.0422544	0.598999		-0.678508	-0.682611	-0.378807		1	1	1		1	1	1		1	0.947299	1		Lysosomal alpha-glucosidase OS=Rattus norvegicus GN=Gaa PE=2 SV=1	Q6P7A9	0		PREDICTED: uncharacterized protein LOC101846415 [Aplysia californica]	Aplysia californica	524875007	0
Eti001346	26.83	10.37	11.93		16.85	121.03	48.42		27.29	81.29	85.16		21.78	28.04	23		0.0272842	2.93336	1.5879		0.733796	2.31288	2.46608		0.36643	0.733253	0.416962		1	0.0177279	1		1	0.184857	0.0901616		1	0.856956	1		SPRY domain-containing SOCS box protein 2 OS=Mus musculus GN=Spsb2 PE=1 SV=1	O88838	2e-17		hypothetical protein LOTGIDRAFT_159930 [Lottia gigantea]	Lottia gigantea	556107862	4e-37
Eti001347	46.72	29.45	38.88		32.24	41.24	47.87		38.11	40.35	45.15		37.79	56.08	47.95		-0.2612	0.155681	0.347418		-0.00853432	0.0781132	0.326788		-0.0627473	0.509365	0.252767		1	1	1		1	1	1		1	0.942349	1		-	-	-		PREDICTED: uncharacterized protein LOC101862106 [Aplysia californica]	Aplysia californica	524877829	5e-22
Eti001350	39.96	44.91	41.57		36.18	50.03	39.93		41.09	40.81	36.69		44.94	39.37	43.74		-0.229373	0.299512	-0.0481741		-0.0345142	-0.0405896	-0.106726		0.0522603	-0.135994	-0.0145926		1	1	1		1	1	1		1	1	1		Protein lifeguard 4 OS=Homo sapiens GN=TMBIM4 PE=1 SV=3	Q9HC24	2e-51		PREDICTED: protein lifeguard 4-like [Aplysia californica]	Aplysia californica	524873968	9e-113
Eti001352	36.4	40.43	39.49		39.42	32.44	36.46		22.41	24.82	22.01		74.07	59.29	71.39		0.015206	-0.20484	-0.0585794		-0.789193	-0.63749	-0.723477		0.893817	0.575315	0.812537		1	1	1		1	1	1		0.838411	0.91692	1		Tenascin-X OS=Homo sapiens GN=TNXB PE=1 SV=3	P22105	4e-28		PREDICTED: LOW QUALITY PROTEIN: tenascin-X [Ochotona princeps]	Ochotona princeps	504179868	1e-29
Eti001353	66.3	8.99	7.85		146.03	51.85	41.83		18.23	8.92	57.29		41.34	8.95	40.81		2.37626	0.945319	0.611378		-0.614506	-1.63936	1.12799		0.525503	-1.67918	0.4793		0.6773	0.953067	1		1	1	0.997598		1	0.809327	1		Fatty acid synthase OS=Gallus gallus GN=FASN PE=1 SV=5	P12276	0		PREDICTED: fatty acid synthase-like isoform X2 [Aplysia californica]	Aplysia californica	524874905	0
Eti001354	56.8	63.63	60.92		33.48	41.68	55.86		34.7	25.96	36.56		31.02	26.55	31.13		-0.861268	-0.48285	-0.0841703		-0.798333	-1.21307	-0.631813		-1.00202	-1.22431	-1.02534		1	1	1		1	1	1		0.891022	0.747104	1		4-formylbenzenesulfonate dehydrogenase TsaC1/TsaC2 OS=Comamonas testosteroni GN=tsaC1 PE=1 SV=1	P94681	7e-33		PREDICTED: tropinone reductase 2-like isoform X1 [Aplysia californica]	Aplysia californica	524885619	2e-131
Eti001355	2.44	7.35	2.99		42.88	22.52	7.39		31.86	41.57	10.85		103.67	138.68	85.4		3.32387	2.4558	0.826625		2.90465	3.29162	1.44427		4.5647	4.98697	4.25657		0.00874255	0.057701	1		0.0429435	0.00642499	0.611553		6.8192e-06	8.63733e-07	2.48933e-05		D-arabinono-1,4-lactone oxidase OS=Candida glabrata (strain ATCC 2001 / CBS 138 / JCM 3761 / NBRC 0622 / NRRL Y-65) GN=ALO1 PE=3 SV=1	Q6FS20	1e-19		hypothetical protein LOTGIDRAFT_159383 [Lottia gigantea]	Lottia gigantea	556108702	0
Eti001359	40.67	38.31	41.01		48.34	44.84	42.6		39.95	45.1	42.04		38.81	34.18	39.75		0.263996	0.216728	0.120132		-0.00026525	0.178626	0.164613		-0.0837007	-0.26471	-0.0775032		1	1	1		1	1	1		1	1	1		Protein pellino OS=Drosophila melanogaster GN=Pli PE=1 SV=1	O77237	2e-157		PREDICTED: protein pellino-like [Aplysia californica]	Aplysia californica	524875353	0
Eti001360	58.65	41.42	53.69		59.44	41.87	37.75		38.85	18.92	16.16		41.61	22.55	64.23		0.203482	-0.240984	-0.412879		-0.398725	-1.43224	-1.57318		-0.34179	-1.22321	0.256738		1	1	1		1	0.966329	0.847103		1	0.767948	1		GDP-L-fucose synthase OS=Cricetulus griseus GN=TSTA3 PE=2 SV=1	Q8K3X2	1e-162		PREDICTED: GDP-L-fucose synthase-like isoform X2 [Aplysia californica]	Aplysia californica	524873169	0
Eti001361	38.27	42.08	37.31		55.92	60.81	46.19		35.24	33.81	45.33		31.75	27.2	41.04		0.502568	0.684872	0.265328		-0.15356	-0.208715	0.301883		-0.345433	-0.565505	-0.00300659		1	0.940847	1		1	1	1		1	0.951288	1		Dipeptidyl peptidase 1 OS=Bos taurus GN=CTSC PE=2 SV=1	Q3ZCJ8	2e-70		PREDICTED: dipeptidyl peptidase 1-like isoform X2 [Aplysia californica]	Aplysia californica	524869800	5e-78
Eti001362	48.86	17.94	22.19		50.53	93.67	65.88		36.79	38.87	55.66		20.46	17.61	25.39		0.754105	1.70643	1.17499		0.307631	0.391468	0.995534		-0.580644	-0.793967	-0.296255		1	0.3428	1		1	1	0.923255		1	0.893948	1		-	-	-		PREDICTED: cell number regulator 10-like [Aplysia californica]	Aplysia californica	524910492	6e-41
Eti001363	32.32	35.88	37.59		32.52	54.06	62.67		55.82	64.65	40.93		23.39	30.9	22.49		-0.124885	0.66915	0.859354		0.665389	0.881001	0.308311		-0.631753	-0.227688	-0.716176		1	0.963767	1		1	1	1		1	1	1		Tyrosine-protein phosphatase 10D OS=Drosophila melanogaster GN=Ptp10D PE=1 SV=3	P35992	3e-64		PREDICTED: tyrosine-protein phosphatase 10D-like [Aplysia californica]	Aplysia californica	524881693	1e-170
Eti001364	53.65	53.13	65.37		43.61	33.73	33.1		35.53	27.83	22.41		42.6	28.98	53.13		-0.404594	-0.713882	-0.763798		-0.688696	-1.03738	-1.26236		-0.468979	-1.02203	-0.178426		1	0.996312	1		1	1	0.953513		1	0.836556	1		Inorganic pyrophosphatase OS=Drosophila melanogaster GN=Nurf-38 PE=1 SV=3	O77460	1e-104		PREDICTED: inorganic pyrophosphatase-like [Aplysia californica]	Aplysia californica	524881417	2e-150
Eti001365	47.21	49.12	49.19		33.26	38.9	49.28		56.09	46.11	32.24		31.24	31.63	28.79		-0.553206	-0.266143	0.0523619		0.211399	-0.0670981	-0.495865		-0.674779	-0.654444	-0.820917		1	1	1		1	1	1		1	0.951335	1		Tetraspanin-11 OS=Homo sapiens GN=TSPAN11 PE=2 SV=2	A1L157	6e-33		PREDICTED: CD82 antigen-like isoform X2 [Aplysia californica]	Aplysia californica	524873785	1e-102
Eti001366	29.51	39.19	38.89		34.19	45.75	29.91		37.36	49.54	36.73		51.61	50.38	49.79		-0.0767574	0.404536	-0.231299		0.0620721	0.472852	0.128713		0.48599	0.453767	0.406164		1	1	1		1	1	1		1	0.954972	1		Eukaryotic translation initiation factor 2 subunit 3 OS=Bos taurus GN=EIF2S3 PE=2 SV=1	Q2KHU8	0		PREDICTED: eukaryotic translation initiation factor 2 subunit 3-like [Aplysia californica]	Aplysia californica	524908782	0
Eti001368	55.62	59.51	73.41		35.62	35.09	27.73		39.16	22.16	20.76		42.03	31.29	48.41		-0.827219	-0.787699	-1.1497		-0.678974	-1.49661	-1.50348		-0.619422	-1.04185	-0.44341		1	0.98906	1		1	0.952843	0.877832		1	0.830877	1		Peroxiredoxin 1 OS=Drosophila melanogaster GN=Jafrac1 PE=1 SV=1	Q9V3P0	7e-97		hypothetical protein LOTGIDRAFT_150310 [Lottia gigantea]	Lottia gigantea	556103891	1e-113
Eti001371	15.01	22.43	25.11		30.94	77.55	20.54		27.42	43.01	23.41		72.13	52.6	79.59		0.562812	1.94974	0.0100081		0.400222	1.05258	0.263235		1.75277	1.29996	1.86671		1	0.20556	1		1	0.975943	1		0.291626	0.565961	0.20295		Aspartate--tRNA ligase, cytoplasmic OS=Rattus norvegicus GN=Dars PE=2 SV=1	P15178	0		PREDICTED: aspartate--tRNA ligase, cytoplasmic-like [Aplysia californica]	Aplysia californica	524876816	0
Eti001374	33.23	33.5	40.28		46.49	59.11	37.76		42.74	51.64	67.09		19.02	24.38	32.64		0.372823	0.780718	0.112385		0.263069	0.539338	1.00412		-0.94619	-0.586075	-0.196725		1	0.902749	1		1	1	0.906549		0.856003	0.942475	1		-	-	-		PREDICTED: protein FAM192A-like [Aplysia californica]	Aplysia californica	524907632	6e-33
Eti001375	44.73	30.6	32.01		46.08	50.66	49.13		44.34	33.84	46.27		34.74	33.98	40.45		0.353616	0.55191	0.484315		0.309068	-0.0763876	0.461582		-0.0849659	-0.114328	0.106566		1	0.992467	1		1	1	1		1	1	1		Lethal(2) giant larvae protein homolog 2 OS=Pongo abelii GN=LLGL2 PE=2 SV=1	Q5RCX2	3e-172		PREDICTED: lethal(2) giant larvae protein homolog 1-like [Aplysia californica]	Aplysia californica	524890066	0
Eti001376	40.26	40.17	39.61		37.86	44.46	48.56		47.18	47.02	39.32		32.46	33.96	35.61		-0.0888078	0.204329	0.308498		0.239451	0.238521	0.0681233		-0.341987	-0.274352	-0.236605		1	1	1		1	1	1		1	1	1		Glyoxalase domain-containing protein 4 OS=Mus musculus GN=Glod4 PE=2 SV=1	Q9CPV4	2e-110		PREDICTED: polycomb group RING finger protein 1-like [Aplysia californica]	Aplysia californica	524864536	1e-135
Eti001377	33.23	27	31.83		39.72	67.03	48.44		39.5	52.03	45.16		34.92	36.17	31.36		0.362337	1.1789	0.687473		0.365625	0.76732	0.64985		0.145745	0.199182	-0.0371408		1	0.688314	1		1	1	1		1	0.999555	1		NF-kappa-B inhibitor cactus OS=Drosophila melanogaster GN=cact PE=1 SV=2	Q03017	6e-39		PREDICTED: NF-kappa-B inhibitor cactus-like [Aplysia californica]	Aplysia californica	524913431	9e-128
Eti001378	52.16	49.12	59.66		40.32	54.49	53.81		34.52	27.72	29.83		24.7	24.27	35.63		-0.421053	0.0747306	0.0339144		-0.63344	-0.946746	-0.753179		-1.15867	-1.18123	-0.658339		1	1	1		1	1	1		0.851176	0.780236	1		Enolase OS=Doryteuthis pealeii PE=2 SV=1	O02654	0		PREDICTED: enolase-like isoform X1 [Aplysia californica]	Aplysia californica	524916025	0
Eti001380	57.75	41.67	34.21		28.74	84.11	36.65		12.13	25	86.06		21.82	12.99	44.19		-0.643276	0.967201	-0.253631		-1.8769	-0.82952	1.04076		-1.07181	-1.81734	-0.0822068		1	0.820912	1		1	1	0.910335		0.865896	0.470049	1		Collectin-10 OS=Xenopus tropicalis GN=colec10 PE=2 SV=1	Q5M8X6	2e-12		PREDICTED: collectin-12-like [Aplysia californica]	Aplysia californica	524872178	2e-24
Eti001381	41.06	41.85	39.43		41.32	55.55	39.3		40.41	45.64	32.96		37.5	31.78	37.66		0.00986134	0.498076	-0.0240649		-0.0118426	0.167612	-0.214172		-0.161423	-0.39748	-0.183483		1	0.996312	1		1	1	1		1	0.995358	1		Serine hydroxymethyltransferase, cytosolic OS=Ovis aries GN=SHMT1 PE=1 SV=3	P35623	0		PREDICTED: serine hydroxymethyltransferase, cytosolic-like [Aplysia californica]	Aplysia californica	524876098	0
Eti001383	52.72	36.76	35.5		34	37.78	46.36		41.73	39.42	34.38		41.45	45.5	38.8		-0.304871	-0.0909382	0.180924		0.00202719	-0.0760548	-0.186178		-0.0498477	0.0873467	-0.173311		1	1	1		1	1	1		1	1	1		Zinc finger protein 622 OS=Homo sapiens GN=ZNF622 PE=1 SV=1	Q969S3	7e-59		PREDICTED: zinc finger protein 622-like isoform X4 [Aplysia californica]	Aplysia californica	524867880	3e-151
Eti001384	43.73	54.34	54.53		31.58	55	45.23		36.8	35.9	61.54		19.46	19.05	27.03		-0.69482	0.165936	-0.138872		-0.46401	-0.495876	0.369154		-1.42532	-1.45347	-0.979324		1	1	1		1	1	1		0.703716	0.657027	1		NADH dehydrogenase [ubiquinone] flavoprotein 2, mitochondrial OS=Pongo pygmaeus GN=NDUFV2 PE=2 SV=1	Q0MQI7	2e-105		PREDICTED: NADH dehydrogenase [ubiquinone] flavoprotein 2, mitochondrial-like [Aplysia californica]	Aplysia californica	524871774	9e-148
Eti001385	38.03	33.04	38.77		33.29	50.58	35.17		39.01	49.79	36.44		40.72	47.87	41.21		-0.14659	0.518097	-0.0290949		0.0930794	0.449087	0.0857612		0.113042	0.348923	0.102422		1	0.996312	1		1	1	1		1	0.98185	1		Dual specificity protein phosphatase 7 OS=Mus musculus GN=Dusp7 PE=2 SV=4	Q91Z46	7e-95		PREDICTED: dual specificity protein phosphatase 7-like isoform X2 [Aplysia californica]	Aplysia californica	524885736	6e-173
Eti001386	52.19	41.92	52.34		37.18	48.29	48.89		34.46	32.03	35.35		33.59	25.2	42.24		-0.402832	0.0365446	0.0306867		-0.500415	-0.602193	-0.373416		-0.579943	-0.991055	-0.277022		1	1	1		1	1	1		1	0.838844	1		Ubiquitin-conjugating enzyme E2 variant 1 OS=Homo sapiens GN=UBE2V1 PE=1 SV=2	Q13404	4e-50		PREDICTED: ubiquitin-conjugating enzyme E2 variant 1-like isoform X1 [Aplysia californica]	Aplysia californica	524871180	8e-58
Eti001387	31.9	28.04	32		45.9	48.49	60.68		48.73	41.06	44.91		30.94	31.06	39.85		0.573294	0.714186	1.01458		0.67091	0.42773	0.643993		-0.0263907	-0.0181084	0.3106		1	0.948908	1		1	1	1		1	1	1		Probable deferrochelatase/peroxidase YfeX OS=Escherichia coli (strain K12) GN=yfeX PE=1 SV=2	P76536	1e-30		PREDICTED: uncharacterized protein LOC101859857 [Aplysia californica]	Aplysia californica	524884451	3e-177
Eti001388	31.29	34.93	29.25		55.51	69.87	52.25		17.9	19.05	88.04		26.24	24.79	34.41		0.792297	1.18561	0.744067		-0.829641	-0.735752	1.55985		-0.320195	-0.399548	0.0426738		1	0.621855	1		1	1	0.503982		1	0.986663	1		Cathepsin Z OS=Homo sapiens GN=CTSZ PE=1 SV=1	Q9UBR2	1e-54		PREDICTED: cathepsin Z-like [Aplysia californica]	Aplysia californica	524877582	2e-56
Eti001389	53.9	24.33	28.43		40.6	102.18	61.29		34.17	27.2	46.54		18.85	24.28	21.23		0.178401	1.57141	0.811206		-0.0586877	-0.382635	0.47825		-0.958515	-0.590581	-0.814766		1	0.247031	1		1	1	1		0.860479	0.942349	1		NADH-ubiquinone oxidoreductase chain 5 (Fragment) OS=Anopheles quadriannulatus GN=ND5 PE=3 SV=2	Q31696	1e-14		NADH dehydrogenase subunit 5 [Elysia chlorotica]	Elysia chlorotica	177807236	9e-25
Eti001390	42.98	40.69	47.79		34.7	38.02	44.15		42.9	34.04	20.56		44.08	45.64	47.14		-0.345693	-0.152085	0.0403654		-0.0283584	-0.358035	-0.998164		-0.0313939	0.0215515	0.0373661		1	1	1		1	1	1		1	1	1		-	-	-		PREDICTED: uncharacterized protein LOC101854894 [Aplysia californica]	Aplysia californica	524900555	9e-46
Eti001391	44.37	42.75	52.59		43.65	30.2	36.78		42.99	29.58	25.13		47.55	37.95	49.14		-0.102021	-0.572089	-0.310994		-0.112693	-0.648245	-0.796166		-0.0095433	-0.332175	0.00990214		1	1	1		1	1	1		1	1	1		Calmodulin OS=Electrophorus electricus GN=calm PE=2 SV=2	P02594	2e-38		PREDICTED: calmodulin-like [Aplysia californica]	Aplysia californica	524893741	3e-80
Eti001395	34.73	29.9	24.77		33.89	36.01	57.12		57.7	55.69	39.58		39.1	34.68	37.05		0.174651	0.324047	0.966455		0.953012	0.905806	0.500783		0.349568	0.179712	0.24416		1	1	1		1	1	1		1	1	1		-	-	-		PREDICTED: ependymin-related protein 1-like isoform X2 [Aplysia californica]	Aplysia californica	524884350	6e-30
Eti001396	53.91	44.39	47.1		45.3	35.5	37.54		41.08	30.76	25.09		40.43	34.66	44.25		-0.107912	-0.397783	-0.340451		-0.237806	-0.650895	-0.858051		-0.302874	-0.522355	-0.200517		1	1	1		1	1	1		1	0.981497	1		Chloride intracellular channel exc-4 OS=Caenorhabditis elegans GN=exc-4 PE=1 SV=2	Q8WQA4	3e-25		hypothetical protein LOTGIDRAFT_189089 [Lottia gigantea]	Lottia gigantea	556106190	3e-112
Eti001397	32.68	31.23	30.89		46.39	46.63	36.99		43.49	52.52	31.1		45.14	42.06	40.69		0.544417	0.613278	0.256371		0.46244	0.738175	0.0698063		0.473903	0.374228	0.296211		1	0.978045	1		1	1	1		1	0.973404	1		Coiled-coil domain-containing protein 125 OS=Mus musculus GN=Ccdc125 PE=2 SV=2	Q5U465	1e-20		PREDICTED: coiled-coil domain-containing protein 125-like isoform X2 [Aplysia californica]	Aplysia californica	524867095	8e-88
Eti001398	41.99	57.87	61.73		34	30.44	25.54		32.91	29.59	27.29		48.13	39.77	50.55		-0.670462	-0.769298	-1.04533		-0.706682	-0.856818	-0.885846		-0.20091	-0.47353	-0.158103		1	0.989187	1		1	1	1		1	0.988947	1		26S protease regulatory subunit 4 OS=Drosophila melanogaster GN=Rpt2 PE=1 SV=2	P48601	0		PREDICTED: 26S protease regulatory subunit 4-like [Aplysia californica]	Aplysia californica	524900084	0
Eti001399	36.17	30.78	29.55		29.99	42.32	37.96		41.4	31.92	65.45		45.87	42.95	45.41		-0.111292	0.447004	0.266856		0.364921	-0.00621173	1.11676		0.470203	0.378066	0.428081		1	1	1		1	1	0.88252		1	0.972752	1		Proton-coupled folate transporter OS=Danio rerio GN=slc46a1 PE=2 SV=1	Q7ZWG6	6e-29		PREDICTED: solute carrier family 46 member 3-like [Aplysia californica]	Aplysia californica	524864778	4e-103
Eti001400	46.07	43.04	42.64		36.87	33.47	32.4		39.43	35.35	27.75		48.73	43.38	50.25		-0.262064	-0.340387	-0.409929		-0.15417	-0.307487	-0.569222		0.109373	-0.0560414	0.125585		1	1	1		1	1	1		1	1	1		Transmembrane 9 superfamily member 4 OS=Homo sapiens GN=TM9SF4 PE=1 SV=2	Q92544	0		PREDICTED: transmembrane 9 superfamily member 4-like isoform X1 [Aplysia californica]	Aplysia californica	524864667	0
Eti001403	39.89	54.4	72.36		48.96	27.46	34.81		31.76	19.32	37.27		39.68	26.27	46.76		-0.188938	-0.961963	-0.642327		-0.801729	-1.51521	-0.480017		-0.522793	-1.11503	-0.314279		1	0.934037	1		1	0.92028	1		1	0.795149	1		Small nuclear ribonucleoprotein Sm D3 OS=Xenopus laevis GN=snrpd3 PE=2 SV=1	P62323	1e-50		PREDICTED: small nuclear ribonucleoprotein Sm D3-like [Aplysia californica]	Aplysia californica	524900270	2e-51
Eti001405	107.48	108.16	95.21		36.26	42.64	27.65		9.13	4.15	35.34		4.62	3.06	4.94		-1.52455	-1.22905	-1.87706		-3.5028	-4.63532	-1.45933		-4.52865	-5.11789	-4.45798		1	0.843972	1		0.134264	0.00929358	0.887003		0.00353402	0.000926353	0.00409302		Tenascin-X OS=Homo sapiens GN=TNXB PE=1 SV=3	P22105	2e-41		PREDICTED: tenascin-R-like [Aplysia californica]	Aplysia californica	524874721	8e-47
Eti001406	44.54	40.54	42.8		40.94	40.3	39.57		45.37	42.78	41.66		33.87	32.31	33.82		-0.06788	-0.029058	-0.0785174		0.0915445	0.0102314	0.0590414		-0.372317	-0.437952	-0.402379		1	1	1		1	1	1		1	0.990918	1		Multidrug resistance-associated protein 5 OS=Rattus norvegicus GN=Abcc5 PE=2 SV=1	Q9QYM0	0		PREDICTED: multidrug resistance-associated protein 5-like isoform X2 [Aplysia californica]	Aplysia californica	524888247	0
Eti001407	40.08	37.46	44.32		30.2	45.05	44.81		34.7	47.46	29.51		38.39	42.37	44.09		-0.436444	0.201709	0.170735		-0.22504	0.23022	-0.367709		-0.121403	0.0235339	0.049967		1	1	1		1	1	1		1	1	1		Retrovirus-related Pol polyprotein from transposon 17.6 OS=Drosophila melanogaster GN=pol PE=4 SV=1	P04323	3e-78		PREDICTED: uncharacterized protein LOC578054 [Strongylocentrotus purpuratus]	Strongylocentrotus purpuratus	390359721	0
Eti001409	52.47	70.14	79.06		37.63	47.63	35.93		27.82	19.83	30.13		23.56	20.52	33.58		-0.844237	-0.443319	-0.872833		-1.26873	-1.75401	-1.0627		-1.55047	-1.74747	-1.06756		1	1	1		1	0.858654	1		0.66552	0.54664	1		Galactose-1-phosphate uridylyltransferase OS=Mus musculus GN=Galt PE=2 SV=3	Q03249	5e-60		PREDICTED: galactose-1-phosphate uridylyltransferase-like isoform X2 [Aplysia californica]	Aplysia californica	524864546	7e-73
Eti001410	59.74	82.37	142.66		21.53	22.23	30.83		27.27	19.76	33.5		16.42	8.1	12.33		-2.14603	-2.03871	-1.58867		-1.79258	-2.25332	-1.4055		-2.56707	-3.58342	-3.00846		0.947135	0.512075	1		1	0.696123	0.944491		0.283334	0.0596964	0.148136		-	-	-		PREDICTED: uncharacterized protein LOC101850116 [Aplysia californica]	Aplysia californica	524907197	2e-47
Eti001411	71.95	34.14	38.24		66.71	33.97	25.61		27.04	18.13	36.3		54.08	14.93	55.59		0.458161	-0.453571	-0.884418		-0.83358	-1.40596	-0.318069		0.124458	-1.72972	0.136542		1	1	1		1	0.999825	1		1	0.602538	1		Bifunctional 3'-phosphoadenosine 5'-phosphosulfate synthase OS=Urechis caupo PE=2 SV=1	Q27128	0		Bifunctional 3'-phosphoadenosine 5'-phosphosulfate synthetase [Crassostrea gigas]	Crassostrea gigas	405972472	0
Eti001415	43.58	49.68	45.25		33	46.25	33.82		33.19	38.63	61.79		29.23	28.11	33.12		-0.493471	0.0549157	-0.419696		-0.474112	-0.251282	0.513795		-0.699426	-0.753003	-0.547196		1	1	1		1	1	1		0.99533	0.928339	1		AP-1 complex subunit beta-1 OS=Mus musculus GN=Ap1b1 PE=1 SV=2	O35643	0		PREDICTED: AP-1 complex subunit beta-1-like [Aplysia californica]	Aplysia californica	524910650	0
Eti001419	45.03	52.51	44.93		52.43	37.62	47.78		41.13	36.94	45.23		24.3	21.38	25.71		0.133767	-0.283631	0.0383228		-0.205675	-0.357164	0.022956		-1.00722	-1.18917	-0.954258		1	1	1		1	1	1		0.907088	0.774761	1		-	-	-		PREDICTED: papilin-like [Aplysia californica]	Aplysia californica	524884293	1e-26
Eti001420	50.33	47.13	60.05		31.1	34.22	34.44		36.92	29.35	27.09		46.77	33.38	43.82		-0.763795	-0.563616	-0.578305		-0.506346	-0.832467	-0.861088		-0.206008	-0.690305	-0.32826		1	1	1		1	1	1		1	0.923064	1		Probable V-type proton ATPase subunit G OS=Caenorhabditis elegans GN=vha-10 PE=3 SV=1	P91303	1e-11		hypothetical protein LOTGIDRAFT_220690 [Lottia gigantea]	Lottia gigantea	556097720	1e-20
Eti001421	47.16	53.89	55.23		36.77	44.29	42.26		38.13	36.05	40.39		26.26	25.01	29.1		-0.510888	-0.180894	-0.271635		-0.447858	-0.524796	-0.273514		-1.02739	-1.09555	-0.907682		1	1	1		1	1	1		0.89708	0.810491	1		Dihydrolipoyllysine-residue acetyltransferase component of pyruvate dehydrogenase complex, mitochondrial OS=Caenorhabditis elegans GN=F23B12.5 PE=1 SV=1	Q19749	5e-142		hypothetical protein LOTGIDRAFT_137484 [Lottia gigantea]	Lottia gigantea	556114729	2e-156
Eti001423	69.27	24.98	27.97		46.92	61.1	43.6		26.95	22.47	61.49		30.92	22.07	36.66		0.188561	0.631646	0.121271		-0.600092	-0.857673	0.680669		-0.443537	-0.927734	-0.22573		1	0.98906	1		1	1	1		1	0.907099	1		Collagen alpha-1(IV) chain OS=Caenorhabditis elegans GN=emb-9 PE=1 SV=5	P17139	2e-155		PREDICTED: collagen alpha-2(IV) chain-like [Aplysia californica]	Aplysia californica	524894261	0
Eti001424	30.3	34.41	43.11		38.94	38.76	51.8		36.46	33.3	72.65		29.48	29.75	34.62		0.107749	0.16259	0.557465		0.0239992	-0.102937	1.10989		-0.324558	-0.309084	-0.120661		1	1	1		1	1	0.880878		1	1	1		Ubiquitin-like protein 5 OS=Psammomys obesus GN=UBL5 PE=3 SV=1	Q791B0	1e-36		PREDICTED: ubiquitin-like protein 5-like [Aplysia californica]	Aplysia californica	524864044	2e-38
Eti001425	25.84	32.63	28.64		35.91	60.44	43.22		42.63	46.37	33.86		39.36	45.35	38.83		0.297754	1.10998	0.60361		0.556065	0.681042	0.314815		0.398453	0.605649	0.350895		1	0.730302	1		1	1	1		1	0.903181	1		Myotubularin-related protein 3 OS=Mus musculus GN=Mtmr3 PE=1 SV=2	Q8K296	4e-120		PREDICTED: myotubularin-related protein 4-like [Aplysia californica]	Aplysia californica	524915069	0
Eti001427	35.11	32.95	39.76		28.4	39.69	35.84		41.33	38.34	15.71		51.09	55.58	57.53		-0.349071	0.195142	0.0251125		0.203905	0.0992946	-1.09936		0.467312	0.591665	0.610654		1	1	1		1	1	0.996136		1	0.911825	1		-	-	-		PREDICTED: uncharacterized protein LOC101862829 [Aplysia californica]	Aplysia californica	524902710	7e-42
Eti001428	59.38	51.53	52.86		34.99	27.64	37.74		42.51	39.96	32.22		32.48	30.3	29.58		-0.651551	-0.930385	-0.504083		-0.35961	-0.444988	-0.668462		-0.789959	-0.887782	-0.953132		1	0.958194	1		1	1	1		0.979395	0.886376	1		Protein phosphatase methylesterase 1 OS=Bos taurus GN=PPME1 PE=2 SV=3	Q58DN4	8e-81		PREDICTED: protein phosphatase methylesterase 1-like [Aplysia californica]	Aplysia californica	524892726	4e-178
Eti001432	20.8	17.88	14.94		58.51	96.44	59.86		25.21	20.98	59.87		30.57	21.2	43.65		1.69959	2.48245	1.77115		0.496512	0.235179	1.8352		0.7317	0.206623	1.21823		0.655909	0.0494552	0.686431		1	1	0.347558		0.910846	0.998391	0.64883		-	-	-		PREDICTED: uncharacterized protein LOC101859053 [Aplysia californica]	Aplysia californica	524912670	1e-48
Eti001433	40.39	35.54	38.07		34.93	33.58	31.4		40.18	39.28	31.34		51.57	46.92	46.6		-0.132401	-0.125962	-0.246798		0.0819969	0.0540833	-0.184978		0.400232	0.266193	0.225683		1	1	1		1	1	1		1	0.990918	1		-	-	-		PREDICTED: uncharacterized protein LOC101157745 [Oryzias latipes]	Oryzias latipes	432942201	2e-62
Eti001434	46.1	86.9	67.85		36.85	34.02	28.82		26.8	29.83	38.45		27.48	24.26	22.33		-0.868011	-0.922481	-1.18446		-1.31758	-1.15935	-0.704749		-1.32371	-1.50033	-1.65127		1	0.971507	1		1	1	1		0.804275	0.675735	0.712168		Beta-mannosidase OS=Mus musculus GN=Manba PE=2 SV=1	Q8K2I4	0		Beta-mannosidase [Crassostrea gigas]	Crassostrea gigas	405963948	0
Eti001435	21.08	122.36	116.81		21.64	17.79	22.24		27.37	22.66	42.48		19.32	16.24	19.27		-2.00599	-2.22749	-1.92803		-1.65522	-1.92661	-0.930612		-2.20078	-2.45029	-2.23309		1	0.57822	1		1	0.944581	1		0.56574	0.460542	0.574123		A-kinase anchor protein 7 isoform gamma OS=Mus musculus GN=Akap7 PE=1 SV=2	Q7TN79	9e-14		PREDICTED: uncharacterized protein LOC101852307 isoform X5 [Aplysia californica]	Aplysia californica	524872716	3e-92
Eti001436	44.23	94.66	71.54		29.12	32.03	29.74		30.24	26.25	37.14		28.27	23.35	22.64		-1.27473	-1.07633	-1.206		-1.20967	-1.41112	-0.821578		-1.34945	-1.62231	-1.69793		1	0.931468	1		1	0.999825	1		0.803566	0.64111	0.697942		Beta-mannosidase OS=Mus musculus GN=Manba PE=2 SV=1	Q8K2I4	0		Beta-mannosidase [Crassostrea gigas]	Crassostrea gigas	405963948	0
Eti001437	56.68	28.82	23.67		44.84	86.12	42.56		27.67	22.72	91.61		17.11	11.13	16.1		0.287375	1.29059	0.250404		-0.398323	-0.677933	1.41958		-1.13337	-1.75065	-1.24903		1	0.635705	1		1	1	0.727228		0.863122	0.54664	0.944049		Sphingomyelin phosphodiesterase OS=Homo sapiens GN=SMPD1 PE=1 SV=4	P17405	5e-98		hypothetical protein LOTGIDRAFT_92630, partial [Lottia gigantea]	Lottia gigantea	556113696	4e-115
Eti001438	52.93	54.25	69.43		11.96	75.68	29.86		25.65	35.93	45.87		8.48	44.41	13.97		-2.30703	0.415667	-0.949181		-1.19502	-0.705286	-0.265966		-2.8344	-0.443196	-2.14171		0.699249	1	1		1	1	1		0.136476	0.9914	0.355243		DBH-like monooxygenase protein 1 OS=Mus musculus GN=Moxd1 PE=1 SV=1	Q9CXI3	7e-29		DBH-like monooxygenase protein 1 [Crassostrea gigas]	Crassostrea gigas	405978197	1e-135
Eti001439	32.05	15.59	16.4		51.93	61.68	45.38		28.67	43.74	43.89		42.84	40.97	45.08		1.26919	1.57939	1.11285		0.424122	1.03679	1.12842		0.960884	0.89917	1.00652		0.967574	0.261404	1		1	0.928993	0.784596		0.71455	0.718002	0.764953		Putative tyrosinase-like protein tyr-3 OS=Caenorhabditis elegans GN=tyr-3 PE=3 SV=5	Q19673	8e-12		predicted protein, partial [Nematostella vectensis]	Nematostella vectensis	156356475	1e-15
Eti001440	37.26	30.27	30.23		32.3	61.66	42.45		32.89	49.65	40.54		35.1	40.84	34.83		-0.0224179	0.971139	0.409899		0.0140921	0.611911	0.407288		0.0660582	0.28685	0.0265781		1	0.818862	1		1	1	1		1	0.98974	1		Protein BTG1 OS=Gallus gallus GN=BTG1 PE=2 SV=1	P34743	1e-18		PREDICTED: maternal B9.10 protein-like [Aplysia californica]	Aplysia californica	524914626	5e-36
Eti001441	51.71	56.51	52.24		35.92	33.18	41.52		37.55	23.58	41.92		27.47	28.35	37.51		-0.583818	-0.636465	-0.336151		-0.508537	-1.17625	-0.258407		-1.00154	-0.953315	-0.580294		1	1	1		1	1	1		0.895378	0.852685	1		Yolk ferritin OS=Lymnaea stagnalis PE=1 SV=1	P42578	5e-22		PREDICTED: yolk ferritin-like [Aplysia californica]	Aplysia californica	524864582	3e-25
Eti001442	27.19	62.77	62.79		36.75	40.58	30.85		35.21	21.46	39.27		33.06	29.93	47.35		-0.475867	-0.271595	-0.689669		-0.526412	-1.23787	-0.27761		-0.659945	-0.800632	-0.169768		1	1	1		1	1	1		1	0.929358	1		Dolichyl-diphosphooligosaccharide--protein glycosyltransferase subunit 2 OS=Pongo abelii GN=RPN2 PE=2 SV=1	Q5RBM1	1e-101		PREDICTED: dolichyl-diphosphooligosaccharide--protein glycosyltransferase subunit 2-like isoform X3 [Aplysia californica]	Aplysia californica	524888424	0
Eti001443	44.29	49.93	55.83		42.16	29.8	37.56		44.96	30.87	20.09		38.06	31.36	42.1		-0.254394	-0.693858	-0.382735		-0.150568	-0.689426	-1.22197		-0.433368	-0.710074	-0.315754		1	0.996312	1		1	1	0.96768		1	0.937057	1		F-actin-capping protein subunit alpha OS=Drosophila melanogaster GN=cpa PE=2 SV=1	Q9W2N0	6e-129		PREDICTED: F-actin-capping protein subunit alpha-like [Aplysia californica]	Aplysia californica	524901897	3e-168
Eti001444	25.84	32.41	26.77		40.05	78.53	52.71		33.99	37.5	71.01		20.05	22.4	24.95		0.49025	1.52299	0.925188		0.2646	0.409613	1.41875		-0.539507	-0.37714	-0.25226		1	0.425096	1		1	1	0.692905		1	0.997464	1		Catalase OS=Bos taurus GN=CAT PE=1 SV=3	P00432	0		PREDICTED: catalase-like isoform X2 [Aplysia californica]	Aplysia californica	524866480	0
Eti001445	27.41	18.83	27.86		36.34	66.1	54.56		51.61	46.21	61.16		20.33	24.1	31.54		0.546419	1.47169	1.1717		1.06456	0.90938	1.4001		-0.321934	-0.0734546	0.284229		1	0.440955	1		1	1	0.689136		1	1	1		Glutathione S-transferase 1 OS=Ascaris suum GN=GST1 PE=1 SV=3	P46436	1e-42		Glutathione-requiring prostaglandin D synthase [Crassostrea gigas]	Crassostrea gigas	405973356	9e-48
Eti001448	50.67	39.11	52.89		25.75	45.6	33.54		23.76	35.57	63.44		31.85	28.46	34.7		-0.894603	-0.00839445	-0.474414		-0.999219	-0.413084	0.508643		-0.61848	-0.778254	-0.522994		1	1	1		1	1	1		1	0.920476	1		Frizzled-1 OS=Xenopus laevis GN=fzd1 PE=2 SV=1	Q9I9M5	1e-29		PREDICTED: uncharacterized protein LOC102238120 [Xiphophorus maculatus]	Xiphophorus maculatus	551497872	2e-46
Eti001449	58.98	38.47	52.52		26.31	36.74	47.27		31.66	23.03	44.15		30.34	32.67	42.79		-0.936047	-0.392618	-0.0524229		-0.658324	-1.11279	-0.0874805		-0.761419	-0.651617	-0.293003		1	1	1		1	1	1		0.980576	0.951288	1		Dynein light chain Tctex-type 1 OS=Rattus norvegicus GN=Dynlt1 PE=1 SV=1	Q9Z336	4e-65		PREDICTED: dynein light chain Tctex-type 1-like [Aplysia californica]	Aplysia californica	524879898	5e-71
Eti001453	77.78	35.72	30.03		30.7	38.88	24.02		36.47	49.05	66		39.16	24.57	11.12		-0.654702	-0.251778	-0.970105		-0.394741	0.0372667	0.551358		-0.334167	-1.00432	-2.17793		1	1	1		1	1	1		1	0.866214	0.397715		Retrovirus-related Pol polyprotein from transposon 412 OS=Drosophila melanogaster GN=POL PE=4 SV=1	P10394	6e-36		enzymatic polyprotein; Endonuclease; Reverse transcriptase, putative [Pediculus humanus corporis]	Pediculus humanus corporis	242022148	3e-35
Eti001454	41.4	35.87	38.89		34.87	43.27	48.3		39.51	42.93	31.25		34.51	32.73	39.83		-0.160815	0.211855	0.347429		0.0305803	0.15416	-0.216813		-0.206945	-0.280376	-0.0276637		1	1	1		1	1	1		1	1	1		Max-like protein X OS=Homo sapiens GN=MLX PE=1 SV=2	Q9UH92	2e-74		hypothetical protein BRAFLDRAFT_84752 [Branchiostoma floridae]	Branchiostoma floridae	260816515	3e-78
Eti001455	57.16	20.43	20.01		26.32	54.19	33.04		30.8	54.05	52.98		34.2	37.19	41.88		-0.321248	0.782742	0.0448869		-0.083412	0.732537	0.789762		0.0257886	0.149288	0.290327		1	0.953203	1		1	1	1		1	1	1		-	-	-		PREDICTED: uncharacterized protein LOC101851458 [Aplysia californica]	Aplysia californica	524865688	2e-130
Eti001456	41.27	57.56	48.99		38.02	42.77	41.8		37.68	40.09	34.51		26.67	25.27	27.54		-0.382213	-0.150658	-0.20675		-0.383913	-0.291105	-0.419382		-0.925162	-1.00014	-0.9066		1	1	1		1	1	1		0.93288	0.840953	1		Sorbitol dehydrogenase OS=Mus musculus GN=Sord PE=1 SV=3	Q64442	1e-143		PREDICTED: sorbitol dehydrogenase-like [Aplysia californica]	Aplysia californica	524891426	0
Eti001457	31.84	34.07	38.72		40.06	38.02	49.12		46.44	43.83	38.12		33.57	34.19	33.68		0.191302	0.177347	0.524143		0.415736	0.336319	0.221898		-0.0947118	-0.0655472	-0.117802		1	1	1		1	1	1		1	1	1		Probable RNA-directed DNA polymerase from transposon BS OS=Drosophila melanogaster GN=RTase PE=2 SV=1	Q95SX7	5e-13		PREDICTED: zinc finger protein 45-like [Danio rerio]	Danio rerio	528477272	1e-64
Eti001460	65.13	13.08	11.73		46.28	135.3	52.27		14.25	31.83	73.03		6.91	4.32	6.77		0.607242	2.21737	0.821154		-1.08066	0.0839294	1.36724		-2.16648	-2.83818	-2.22516		1	0.275444	1		1	1	0.89007		0.609617	0.380103	0.626971		-	-	-		PREDICTED: uncharacterized protein LOC101854331 [Aplysia californica]	Aplysia californica	524886469	8e-30
Eti001463	88.58	13.34	14.69		56.06	96.69	61.29		21.4	18.92	62.15		8.68	6.48	11.31		0.508129	1.35718	0.675332		-0.869885	-1.04224	0.758802		-2.21263	-2.63234	-1.85903		1	0.795246	1		1	1	1		0.673195	0.523858	0.918107		Collagen alpha-1(I) chain OS=Bos taurus GN=COL1A1 PE=1 SV=3	P02453	3e-47		PREDICTED: collagen alpha-1(XI) chain-like [Aplysia californica]	Aplysia californica	524871684	9e-120
Eti001466	41.75	41.61	46.79		38.31	53.39	58.52		34.38	33.77	42.75		20.64	20.48	26.29		-0.188405	0.351936	0.461263		-0.33346	-0.354812	0.0719606		-1.11203	-1.1198	-0.790155		1	1	1		1	1	1		0.837809	0.777257	1		NADH dehydrogenase [ubiquinone] 1 beta subcomplex subunit 8, mitochondrial OS=Homo sapiens GN=NDUFB8 PE=1 SV=1	O95169	4e-28		PREDICTED: NADH dehydrogenase [ubiquinone] 1 beta subcomplex subunit 8, mitochondrial-like [Aplysia californica]	Aplysia californica	524907102	3e-78
Eti001467	45.92	49.7	30		34.12	29.96	34.62		39.51	39.83	32.66		43.02	40.85	38.42		-0.305604	-0.432751	-0.246578		-0.0842707	-0.0683933	-0.266754		-0.00375035	-0.0754961	-0.194634		1	1	1		1	1	1		1	1	1		Putative uncharacterized transposon-derived protein F52C9.6 OS=Caenorhabditis elegans GN=F52C9.6 PE=5 SV=1	Q10126	3e-13		PREDICTED: uncharacterized protein LOC101853400 [Aplysia californica]	Aplysia californica	524893843	2e-56
Eti001469	39.21	19.48	25.33		46.12	60.55	36.88		31.68	62.08	60.52		25.43	22.64	28.17		0.706605	1.1617	0.423164		0.176772	1.15142	1.2012		-0.182649	-0.347772	-0.0627151		1	0.73103	1		1	0.959299	0.868331		1	1	1		-	-	-		hypothetical protein LOTGIDRAFT_228640 [Lottia gigantea]	Lottia gigantea	556105279	2e-22
Eti001470	44.37	24.37	38.09		18.38	49.07	41.29		53.59	45.15	95.7		12.25	18.35	17.45		-0.968466	0.513347	0.240559		0.590455	0.347159	1.51677		-1.58007	-0.994562	-1.09502		1	0.979135	1		1	1	0.396928		0.422235	0.756353	0.840668		Tubulin beta chain (Fragment) OS=Lytechinus pictus PE=2 SV=1	P02556	5e-81		tubulin beta-2C chain [Culex quinquefasciatus]	Culex quinquefasciatus	170033530	5e-79
Eti001472	31.33	41.51	42.56		40.18	30.12	37.41		50.76	48.77	33.34		35.39	36.89	29.53		0.0552194	-0.298676	-0.00885014		0.403761	0.34916	-0.112113		-0.158955	-0.0966874	-0.448229		1	1	1		1	1	1		1	1	1		PIN2/TERF1-interacting telomerase inhibitor 1 OS=Homo sapiens GN=PINX1 PE=1 SV=2	Q96BK5	3e-40		PREDICTED: ABC transporter F family member 4-like [Aplysia californica]	Aplysia californica	524900442	6e-76
[truncated: 12,866 more rows]
[truncated: 4 more columns]

## Sheet: E.cornigera
	Expression values in FPKM												log2 fold change compared to CONTROL								FDR compared to CONTROL								Classification
[truncated: 14,850 more rows]
